# Supplementary material for: Machine learning-enabled constrained multi-objective design of architected materials
Source: Nat Commun. 2023 Oct 19;14:6630. doi: 10.1038/s41467-023-42415-y (PMC10587057; doi:10.1038/s41467-023-42415-y)
Supplement: Supplementary file 4 — Source data [file 41467_2023_42415_MOESM4_ESM.xlsx]

## Sheet: Figure 1d
Figure 1d
Mechanical properties from comppresion tests
	1		2		3
	Elastic modulus (MPa)	Yield strength (MPa)	Elastic modulus (MPa)	Yield strength (MPa)	Elastic modulus (MPa)	Yield strength (MPa)
sample 1	2458	70.2	2439	76.6	2480	60
sample 2	2528	68.4	2528	72.3	2615	61.1
sample 3	2598	66.1	2613	75.4	2787	59

## Sheet: Figure 2a,c,e,g
Figure 2a						Figure 2c								Figure 2e																			Figure 2g
Predicted elastic modulus and simulated elastic modulus of Ti test dataset in the 1st and 6th learning rounds						Baseline comparison of GAD-MALLwith random search and Bayesian optimization.								The overall finite element method (FEM) simulation data distribution in terms of the E-Y plot.																			Mechanical properties of Ti from comppresion tests
1st round (R1)			6th round (R6)				GAD-MALL		Random search		Bayesian optimization			Initial data		R1		R2		R3		R4		R5		R6		Uniform design		Treasure				H1		A1		A2		H2		A3		A4
Simulated elastic modulus (MPa)	Predicted elastic modulus (MPa)		Simulated elastic modulus (MPa)	Predicted elastic modulus (MPa)		Iteraion	Strength increase (%)	Elastic modulus (MPa)	Strength increase (%)	Elastic modulus (MPa)	Strength increase (%)	Elastic modulus (MPa)		Elastic modulus (MPa)	Yield strength (MPa)	Elastic modulus (MPa)	Yield strength (MPa)	Elastic modulus (MPa)	Yield strength (MPa)	Elastic modulus (MPa)	Yield strength (MPa)	Elastic modulus (MPa)	Yield strength (MPa)	Elastic modulus (MPa)	Yield strength (MPa)	Elastic modulus (MPa)	Yield strength (MPa)	Elastic modulus (MPa)	Yield strength (MPa)	Elastic modulus (MPa)	Yield strength (MPa)			Elastic modulus (MPa)	Yield strength (MPa)	Elastic modulus (MPa)	Yield strength (MPa)	Elastic modulus (MPa)	Yield strength (MPa)	Elastic modulus (MPa)	Yield strength (MPa)	Elastic modulus (MPa)	Yield strength (MPa)	Elastic modulus (MPa)	Yield strength (MPa)
4068.44	4553.23		4068.44	3947.8		1st	1.021	2421.94	2.568	2623.32	5.125	2565.84		989.07	23.8132	2421.94	62.1655	2662.58	59.2026	2422.05	61.6379	2615.25	73.5213	2950.23	69.4127	2590.16	67.9	2536.88	61.5369	2584.67	80.0812		sample 1	2480	60	2439	76.6	2428	75.4	4752	117.6	4755	152.1	4638	145.2
1739.12	1379.97		1739.12	1425.62		2nd	5.187	2606.39	2.719	2496.48	7.087	2609.88		2733.38	67.5275	2278.72	60.9299	2731.52	64.0613	2475.33	60.9434	2634.4	66.537	2584.67	80.0812	2491.18	71.0654	5008.62	122.646	2510.57	76.4103		sample 2	2615	61.1	2528	72.3	2718	73.4	4704	129.3	5599	147.1	5463	149.7
2878.82	2711.27		2878.82	2686.05		3rd	23.341	2446.41	4.307	2614.71	7.087	2609.88		2637.08	65.6237	2236.79	53.1541	2699.47	61.8559	2359.77	64.2542	2548.39	65.0724	2573.14	64.7959	2621.6	70.0466			4944.23	145.951		sample 3	2787	59	2613	75.4	2800	71.5	5252	112.5	5152	143.7	4739	146.7
1490.44	1955.72		1490.44	1229.61		4th	23.341	2446.41	4.307	2614.71	7.087	2609.88		2474.15	59.5441	2401.89	59.2145	2593.16	58.9086	2397.56	64.9072	2528.67	62.6651	2536.37	64.7286	2595.62	69.5013			5168.2	149.388
2618.79	2633.28		2618.79	2230.95		5th	30.135	2584.67	4.559	2542.89	7.579	2608.99		2209.24	51.9897	2279.65	54.351	2788.54	67.8058	2349.43	61.79	2503.66	62.165	2847.11	70.4751	2583.31	73.0355						Strain-Stress curves of Ti from comppresion tests
2345.29	2755.75		2345.29	2570.29		6th	30.135	2584.67	8.224	2606.17	7.579	2608.99		4083.65	90.8965	2309.66	57.6445	2705.54	62.0795	2510.57	76.4103	2596.22	68.1331	2616.72	67.4449	2563.98	68.229						H1			A1
2823.97	3672.67		2823.97	2786.08		7th			8.224	2606.17	7.579	2608.99		1086.68	27.9641	2247.04	56.2253	2606.39	64.1614	2446.41	65.8897	2563.46	68.2222	2694.39	68.7131	2515.04	69.875						Strain (%)	Stress (MPa)		Strain (%)	Stress (MPa)
3760.62	4415.57		3760.62	3530.77		8th			10.535	2527.89	7.579	2608.99		3655.55	89.8267	6999.21	160.372	5936.91	138.422	5454.23	115.963	4876.18	112.03	5203.74	125.462	4853.01	136.955						0.00283333	0.04643		0.0201667	0.1656
2364.14	2723.51		2364.14	1958.12		9th			10.535	2527.89	7.579	2608.99		2247.93	54.5169	6984.91	162.016	5761.28	143.647	5238.8	122.985	4965.49	119.765	5346.93	121.864	4950.82	141.184						0.0398333	0.05851		0.0365	0.18999
2546.39	3062.43		2546.39	2510.19		10th			12.107	2552.7	7.579	2608.99		1549.98	38.2423	6038.84	131.226	5664.47	132.91	5474.61	118.41	4920.81	117.64	5341.28	125	5083.64	137.997						0.0585	0.0755		0.0868333	0.20814
1346.53	1524.5		1346.53	1643.54										1807.94	46.0567	6034.32	132.621	5721.95	128.499	5567.83	123.544	4969.47	116.966	5223.26	117.391	4944.23	145.951						0.0955	0.0962		0.109	0.26306
2068.79	2500.77		2068.79	2469.7										1401.74	31.7832	5954.37	132.658	5524.99	134.97	5588.23	123.018	4948.63	116.248	5373.96	124.768	5192.9	127.354						0.11	0.10131		0.149	0.3362
2658.78	2909.08		2658.78	2840.57										1939.98	48.2768	5945.22	130.537	5778.04	134.187	5604.07	123.661	5254.35	115.102	5309.27	133.38	4992.69	139.1						0.134	0.1182		0.169	0.34736
2786.38	3144.1		2786.38	2591.25										1275.93	31.2485	6100.48	133.485	5911.1	145.813	5544.27	121.399	5185.37	114.302	5304.73	139.042	5217.37	130.092						0.155	0.14977		0.194	0.37798
4109.63	4247.77		4109.63	3927.29										3995.66	94.7617	6131.87	135.895	5710.13	133.168	5699.78	139.643	5172.29	123.845	5164.69	128.676	5153.01	134.688						0.194	0.18598		0.215	0.43238
1707.03	2299.27		1707.03	1628.24										1582.66	42.9678	6075.42	141.441	5926.99	134.42	5517.8	130.64	5186.02	124.229	5168.2	149.388	5146.45	130.528						0.205	0.18464		0.254	0.52131
3179.64	3331.33		3179.64	3018.44										2528.25	62.466	5991.04	136.809	5957.23	140.137	5573.41	128.855	5239.97	131.215										0.252	0.2265		0.27	0.58851
3073.56	3246.68		3073.56	3095.78										2320.91	61.553																		0.266	0.24372		0.288	0.66944
3671.62	3917.85		3671.62	3554.19										1154.86	29.7496																		0.284	0.28347		0.303	0.68322
1487.16	2559.51		1487.16	1498.32										1210.14	33.4719																		0.317	0.32619		0.33	0.90207
			2390.04	2088.76										748.026	20.3509																		0.332	0.31822		0.34	0.92407
			2662.58	2583.48										3833.87	87.884																		0.348	0.37708		0.377	1.19607
			5954.37	5604.66										677.023	19.5433																		0.372	0.40336		0.406	1.34678
			2422.05	2468.23										991.84	24.852																		0.406	0.47788		0.411	1.37947
			5186.02	5166.51										2468.93	62.9601																		0.423	0.52901		0.419	1.49142
			2364.39	2206.26										2485.88	60.3068																		0.46	0.62457		0.451	1.70426
			5341.28	5414.14										2910.17	72.8192																		0.469	0.61436		0.462	1.8373
			2606.39	2409.03										1563.65	40.2758																		0.485	0.72395		0.477	2.04018
			5414.69	5503.14										1501.16	38.6539																		0.512	0.80657		0.479	2.10317
			2634.4	2620.09										2962.76	75.0169																		0.537	0.87948		0.514	2.31544
			4295.81	5083.92										2951.28	74.7409																		0.541	0.91243		0.539	2.53896
			2573.14	2875.15										1906.17	43.7378																		0.562	1.02028		0.581	2.76948
			6075.42	6036.8										3735.88	86.9993																		0.58	1.07489		0.581	2.81461
			2788.54	3144.2										897.828	22.1391																		0.613	1.17966		0.614	2.98104
			5936.91	5541.53										2709.92	63.041																		0.641	1.31582		0.626	3.09671
			2491.18	2694.31										4278.15	100.206																		0.648	1.30723		0.638	3.23161
			5442.9	5045.4										2451.28	60.0848																		0.66	1.39248		0.674	3.52813
														4515.27	105.526																		0.689	1.51442		0.68	3.56144
														3147.85	78.6356																		0.707	1.58649		0.687	3.65635
														765.591	20.9504																		0.737	1.65681		0.726	3.95498
														1542.81	40.0824																		0.742	1.77569		0.745	4.1983
														1576.68	38.3983																		0.772	1.90124		0.77	4.41483
														1791.51	44.303																		0.796	2.02873		0.794	4.62355
														2900.72	70.4147																		0.795	2.02151		0.813	4.79213
														2439.42	57.566																		0.805	2.16971		0.829	4.88147
														2722.21	64.3774																		0.846	2.31673		0.84	4.88046
														3593.11	84.6212																		0.86	2.45722		0.847	5.1705
														2378.67	56.8352																		0.881	2.57052		0.875	5.42162
														3360.72	75.7204																		0.903	2.68569		0.891	5.60522
														3228.21	71.7457																		0.907	2.79393		0.894	5.67635
														1486.39	39.3544																		0.931	2.95882		0.931	6.05833
														1525.86	37.0674																		0.958	3.16507		0.948	6.28405
														3760.06	90.9608																		0.979	3.41248		0.952	6.39521
														3842.3	94.0333																		0.984	3.40455		0.98	6.7397
														1921.68	46.2944																		0.998	3.57014		0.994	6.9572
														3795.33	90.972																		1.022	3.84365		0.994	6.9832
														2706.34	65.0629																		1.048	4.00429		1.018	7.37808
														3173.4	80.7124																		1.06	4.11189		1.046	7.61189
														3243.48	80.178																		1.065	4.30948		1.055	7.70317
														5211.24	115.941																		1.081	4.47308		1.058	7.86531
														3704.03	89.873																		1.109	4.7419		1.085	8.15986
														4429.91	103.173																		1.112	4.81468		1.107	8.38187
														1770.34	42.8241																		1.12	5.03562		1.11	8.64625
														2040.24	44.1396																		1.143	5.39715		1.145	8.9154
														3336.1	79.42																		1.158	5.5206		1.158	9.07456
														3287.84	78.0786																		1.168	5.68668		1.161	9.16903
														3876.9	95.6156																		1.183	6.09575		1.174	9.57903
														4858.88	119.869																		1.192	6.19703		1.185	9.75053
														2592.8	58.5563																		1.201	6.4704		1.195	9.91043
														1699.93	48.8217																		1.225	6.86048		1.22	10.3856
														4070.05	91.3506																		1.229	6.91215		1.224	10.424
														3244.71	73.6098																		1.246	7.21521		1.24	10.6343
														2869.83	69.5308																		1.275	7.60117		1.266	11.0582
														3138.71	75.6616																		1.278	7.64329		1.27	11.1551
														2678.21	69.9826																		1.285	7.9807		1.283	11.5479
																																	1.298	8.30101		1.305	11.8744
																																	1.307	8.36324		1.319	11.9915
																																	1.329	8.79539		1.329	12.5528
																																	1.337	9.00669		1.335	12.6054
																																	1.339	9.26071		1.341	12.8444
																																	1.369	9.69516		1.37	13.2283
																																	1.372	9.71928		1.378	13.2642
																																	1.391	10.2283		1.385	13.5369
																																	1.398	10.3873		1.395	13.8942
																																	1.411	10.6526		1.396	13.9299
																																	1.425	10.95		1.417	14.2257
																																	1.427	11.0833		1.426	14.501
																																	1.434	11.2619		1.432	14.6257
																																	1.459	11.7744		1.448	15.0229
																																	1.457	11.7636		1.466	15.3458
																																	1.488	12.1771		1.485	15.7511
																																	1.494	12.4675		1.497	16.0304
																																	1.501	12.6516		1.504	16.2187
																																	1.519	13.156		1.537	16.7056
																																	1.519	13.2561		1.541	16.8186
																																	1.548	13.6884		1.548	17.1256
																																	1.551	13.8679		1.56	17.4172
																																	1.562	14.1571		1.579	17.6843
																																	1.587	14.5302		1.594	17.8732
																																	1.582	14.5397		1.595	18.1144
																																	1.601	14.9113		1.608	18.627
																																	1.608	15.2514		1.615	18.7973
																																	1.61	15.3291		1.632	19.0751
																																	1.627	15.7335		1.646	19.4445
																																	1.634	15.9629		1.652	19.4738
																																	1.652	16.3127		1.674	20.0026
																																	1.666	16.6156		1.681	20.187
																																	1.671	16.8052		1.703	20.6243
																																	1.696	17.1596		1.709	20.8773
																																	1.702	17.3213		1.714	20.9957
																																	1.709	17.6699		1.735	21.3731
																																	1.721	18.053		1.751	21.577
																																	1.735	18.2464		1.756	21.9122
																																	1.76	18.6892		1.763	22.191
																																	1.761	18.693		1.767	22.2735
																																	1.764	19.1069		1.789	22.7392
																																	1.774	19.396		1.799	22.9608
																																	1.785	19.5674		1.818	23.4529
																																	1.812	20.0738		1.824	23.6453
																																	1.817	20.1039		1.832	23.8267
																																	1.829	20.6993		1.849	24.3517
																																	1.831	20.7946		1.868	24.806
																																	1.841	21.1335		1.884	25.0447
																																	1.856	21.51		1.877	25.0565
																																	1.864	21.7209		1.909	25.4677
																																	1.882	22.1989		1.919	25.758
																																	1.883	22.2938		1.921	25.9935
																																	1.917	22.8523		1.939	26.4518
																																	1.919	22.9068		1.941	26.4496
																																	1.923	23.1921		1.971	27.1145
																																	1.928	23.5802		1.972	27.2076
																																	1.94	23.7711		1.995	27.8268
																																	1.972	24.2614		2.007	27.8606
																																	1.976	24.3685		2.025	28.2806
																																	1.986	24.9841		2.028	28.5356
																																	1.985	24.9952		2.039	28.7944
																																	2.007	25.5777		2.058	29.1552
																																	2.014	25.6728		2.054	29.2182
																																	2.037	26.2722		2.079	29.7764
																																	2.039	26.3657		2.088	29.9124
																																	2.054	26.8562		2.095	30.0026
																																	2.062	27.0731		2.113	30.3693
																																	2.071	27.3451		2.128	30.6129
																																	2.085	27.7478		2.132	31.0125
																																	2.091	27.7984		2.14	31.2999
																																	2.102	28.2176		2.165	31.7523
																																	2.117	28.4598		2.182	32.0151
																																	2.136	28.767		2.186	32.1613
																																	2.144	29.1196		2.204	32.6658
																																	2.15	29.522		2.207	32.6764
																																	2.162	29.8386		2.234	33.0735
																																	2.182	30.1886		2.242	33.3723
																																	2.193	30.5267		2.243	33.4847
																																	2.199	30.8441		2.26	33.8973
																																	2.207	31.2189		2.258	34.0621
																																	2.229	31.5522		2.279	34.4206
																																	2.246	31.9211		2.287	34.7766
																																	2.248	31.9758		2.297	34.9178
																																	2.261	32.5238		2.327	35.4458
																																	2.262	32.6226		2.33	35.6588
																																	2.28	33.1546		2.353	36.1369
																																	2.287	33.3008		2.356	36.2639
																																	2.301	33.8354		2.388	36.8269
																																	2.308	34.0124		2.385	36.8589
																																	2.32	34.4308		2.405	37.2569
																																	2.337	34.6964		2.415	37.5383
																																	2.354	35.0334		2.419	37.5711
																																	2.357	35.3764		2.449	38.0945
																																	2.373	35.8314		2.449	38.2383
																																	2.387	36.084		2.464	38.5674
																																	2.406	36.3969		2.478	38.954
																																	2.412	36.7636		2.49	39.1982
																																	2.419	36.8706		2.501	39.6284
																																	2.439	37.46		2.511	39.688
																																	2.436	37.5302		2.532	40.1156
																																	2.463	38.1651		2.558	40.3312
																																	2.464	38.2311		2.564	40.6247
																																	2.486	38.8598		2.571	40.9094
																																	2.492	38.994		2.577	40.9923
																																	2.509	39.5444		2.596	41.3177
																																	2.521	39.594		2.614	41.7085
																																	2.546	40.2585		2.616	41.8118
																																	2.552	40.2674		2.624	42.1174
																																	2.568	40.6809		2.638	42.4212
																																	2.572	40.9427		2.667	42.7448
																																	2.578	41.162		2.67	43.0917
																																	2.598	41.5595		2.678	43.3151
																																	2.601	41.627		2.698	43.6192
																																	2.623	42.1537		2.7	43.8141
																																	2.627	42.3023		2.709	44.0681
																																	2.638	42.7194		2.728	44.4056
																																	2.66	43.0172		2.727	44.4755
																																	2.672	43.2535		2.744	44.8569
																																	2.681	43.7252		2.768	45.1795
																																	2.685	43.7857		2.777	45.5046
																																	2.709	44.383		2.79	45.8485
																																	2.713	44.423		2.79	45.9584
																																	2.723	44.7778		2.827	46.565
																																	2.739	45.0917		2.836	46.6508
																																	2.746	45.1261		2.841	47.2716
																																	2.761	45.5261		2.852	47.5037
																																	2.779	45.8053		2.865	47.972
																																	2.78	45.9233		2.886	48.1528
																																	2.795	46.5147		2.896	48.5073
																																	2.795	46.5149		2.902	48.6724
																																	2.827	47.1885		2.92	49.0557
																																	2.832	47.2128		2.927	49.3251
																																	2.847	47.7155		2.938	49.6377
																																	2.852	47.8976		2.96	50.0688
																																	2.875	48.3451		2.962	50.0712
																																	2.896	48.5779		2.99	50.5815
																																	2.897	48.6997		2.994	50.7534
																																	2.912	49.2653		3.002	50.9601
																																	2.914	49.2822		3.013	51.4318
																																	2.934	49.5564		3.023	51.5508
																																	2.947	49.9566		3.046	51.9931
																																	2.949	50.0393		3.051	52.1308
																																	2.981	50.5842		3.058	52.4903
																																	2.988	50.6632		3.073	52.8103
																																	3.003	51.2156		3.087	53.0039
																																	3.01	51.359		3.102	53.4014
																																	3.036	51.7513		3.101	53.5122
																																	3.053	52.0702		3.118	53.9878
																																	3.062	52.3653		3.122	54.2076
																																	3.074	52.7377		3.141	54.6384
																																	3.081	52.7334		3.154	54.8725
																																	3.11	53.1223		3.164	55.1576
																																	3.116	53.4496		3.179	55.5869
																																	3.117	53.4397		3.194	55.7066
																																	3.136	53.8889		3.211	56.2706
																																	3.146	54.1448		3.215	56.3533
																																	3.163	54.4916		3.234	56.7531
																																	3.173	54.835		3.25	56.9937
																																	3.19	55.0043		3.264	57.2286
																																	3.218	55.5371		3.271	57.5486
																																	3.218	55.5342		3.275	57.6767
																																	3.244	56.0656		3.295	58.0698
																																	3.26	56.2059		3.311	58.3733
																																	3.271	56.4172		3.323	58.7433
																																	3.291	56.7741		3.331	59.0832
																																	3.297	56.8941		3.346	59.481
																																	3.312	56.9903		3.356	59.7334
																																	3.329	57.5912		3.367	59.8958
																																	3.328	57.642		3.399	60.3924
																																	3.36	58.0786		3.399	60.4358
																																	3.368	58.3094		3.425	61.0899
																																	3.381	58.5021		3.425	61.1367
																																	3.42	58.9596		3.435	61.3342
																																	3.426	59.0138		3.469	61.8655
																																	3.436	59.3935		3.478	62.0826
																																	3.454	59.6858		3.485	62.5253
																																	3.465	59.7982		3.491	62.6295
																																	3.489	60.0915		3.524	63.253
																																	3.493	60.3929		3.53	63.3357
																																	3.501	60.5178		3.552	63.8994
																																	3.535	60.9595		3.548	63.9553
																																	3.542	61.0621		3.573	64.3434
																																	3.551	61.2682		3.577	64.6792
																																	3.578	61.6957		3.598	64.8305
																																	3.581	61.7599		3.622	65.2102
																																	3.599	62.0895		3.639	65.3182
																																	3.632	62.4618		3.642	65.6551
																																	3.635	62.4982		3.657	65.9864
																																	3.651	62.7231		3.673	66.3932
																																	3.671	63.0891		3.694	66.7414
																																	3.672	63.1746		3.695	66.884
																																	3.705	63.7831		3.717	67.287
																																	3.707	63.844		3.725	67.4187
																																	3.736	64.2468		3.751	67.8076
																																	3.757	64.5712		3.766	68.0803
																																	3.772	64.7394		3.771	68.1152
																																	3.794	65.0431		3.791	68.5358
																																	3.824	65.203		3.807	68.7916
																																	3.825	65.2477		3.815	68.9445
																																	3.848	65.4971		3.853	69.4533
																																	3.863	65.6742		3.854	69.4667
																																	3.878	65.9614		3.867	70.0163
																																	3.89	66.0879		3.872	70.1689
																																	3.916	66.385		3.907	70.4961
																																	3.929	66.6213		3.914	70.8626
																																	3.932	66.7763		3.923	70.9236
																																	3.972	67.2122		3.949	71.3303
																																	3.977	67.3627		3.964	71.5729
																																	4	67.7238		3.966	71.678
																																	4.028	67.7763		3.985	71.8861
																																	4.043	68.0035		3.996	72.2924
																																	4.048	68.0232		4.004	72.398
																																	4.076	68.4884		4.025	72.9046
																																	4.104	68.7104		4.03	72.9475
																																	4.104	68.7399		4.07	73.4362
																																	4.138	69.0411		4.075	73.679
																																	4.157	69.4228		4.081	73.7265
																																	4.164	69.4921		4.114	74.289
																																	4.197	69.7257		4.124	74.3474
																																	4.221	70.0955		4.125	74.4653
																																	4.22	70.111		4.144	74.8142
																																	4.252	70.432		4.162	75.0637
																																	4.288	70.7961		4.174	75.3082
																																	4.292	70.8214		4.191	75.5767
																																	4.322	71.1111		4.204	75.761
																																	4.351	71.4673		4.215	75.9471
																																	4.357	71.6313		4.236	76.443
																																	4.401	71.7189		4.242	76.5689
																																	4.418	71.7742		4.277	76.9697
																																	4.44	71.9961		4.288	77.1399
																																	4.453	72.2067		4.295	77.3535
																																	4.466	72.2911		4.332	77.7032
																																	4.507	72.5343		4.34	77.8257
																																	4.522	72.6851		4.346	78.1107
																																	4.558	72.8477		4.376	78.5415
																																	4.559	72.8759		4.385	78.6395
																																	4.571	73.097		4.399	78.7713
																																	4.598	73.1831		4.416	79.2344
																																	4.618	73.2117		4.43	79.4568
																																	4.636	73.422		4.45	79.5906
																																	4.654	73.5647		4.477	79.7959
																																	4.655	73.5922		4.497	79.8789
																																	4.678	73.8199		4.5	80.0657
																																	4.716	74.0627		4.524	80.4965
																																	4.726	74.2678		4.527	80.5819
																																	4.733	74.402		4.551	80.7446
																																	4.771	74.5398		4.565	81.0579
																																	4.79	74.6646		4.582	81.2737
																																	4.815	74.7145		4.609	81.5427
																																	4.839	74.8675		4.62	82.0003
																																	4.843	74.9577		4.624	82.0101
																																	4.855	75.0567		4.654	82.4041
																																	4.879	75.278		4.679	82.4653
																																	4.904	75.3738		4.697	82.6639
																																	4.94	75.6307		4.715	82.8099
																																	4.948	75.6617		4.729	83.2298
																																	4.966	75.7364		4.763	83.2929
																																	4.994	75.8718		4.768	83.3506
																																	5.006	75.9648		4.775	83.6056
																																	5.044	76.1774		4.805	84.0882
																																	5.053	76.3638		4.819	84.2523
																																	5.066	76.4253		4.836	84.3959
																																	5.083	76.3561		4.863	84.723
																																	5.11	76.5772		4.863	84.7525
																																	5.139	76.6498		4.888	84.9059
																																	5.16	76.8975		4.913	85.0211
																																	5.191	76.9909		4.943	85.3619
																																	5.204	77.0694		4.946	85.4724
																																	5.217	77.3133		4.964	85.6179
																																	5.247	77.3679		4.99	85.8711
																																	5.274	77.6246		5.01	86.1498
																																	5.301	77.7417		5.024	86.2211
																																	5.305	77.7347		5.044	86.4294
																																	5.328	77.8357		5.071	86.7943
																																	5.369	77.9351		5.08	86.8472
																																	5.378	77.9317		5.099	86.9995
																																	5.415	77.9161		5.127	87.0189
																																	5.429	78.0317		5.15	87.359
																																	5.455	78.3132		5.162	87.5159
																																	5.477	78.4265		5.188	87.7408
																																	5.483	78.5624		5.208	87.8471
																																	5.513	78.6653		5.244	88.0761
																																	5.549	79.1189		5.26	88.1432
																																	5.549	79.1498		5.264	88.2325
																																	5.593	79.2159		5.284	88.2755
																																	5.63	79.2		5.309	88.369
																																	5.651	79.2985		5.326	88.7261
																																	5.687	79.2333		5.363	88.9181
																																	5.705	79.2891		5.362	88.9376
																																	5.732	79.5583		5.388	89.1495
																																	5.753	79.5803		5.417	89.3622
																																	5.8	79.7543		5.437	89.6336
																																	5.81	79.6697		5.44	89.6508
																																	5.844	79.6832		5.472	89.7189
																																	5.858	79.7929		5.493	89.8251
																																	5.858	79.7794		5.516	89.7903
																																	5.888	79.8868		5.547	90.2808
																																	5.91	80.0139		5.554	90.3214
																																	5.931	80.0739		5.578	90.358
																																	5.964	80.2706		5.609	90.5397
																																	5.977	80.1867		5.636	90.7937
																																	6.007	80.2849		5.657	90.9179
																																	6.03	80.5293		5.687	91.0042
																																	6.032	80.5953		5.693	90.9905
																																	6.072	80.6958		5.708	91.0341
																																	6.098	80.8419		5.73	91.2697
																																	6.127	80.9137		5.767	91.6107
																																	6.156	81.0712		5.788	91.7198
																																	6.18	81.048		5.802	91.7887
																																	6.201	81.0704		5.839	91.9333
																																	6.234	81.0823		5.861	92.0735
																																	6.264	81.1553		5.899	91.9972
																																	6.266	81.2299		5.916	92.1491
																																	6.29	81.3853		5.941	92.2535
																																	6.314	81.4227		5.961	92.4064
																																	6.346	81.5587		5.967	92.4806
																																	6.38	81.6206		6.008	92.5442
																																	6.409	81.7907		6.024	92.7408
																																	6.443	81.6894		6.064	92.958
																																	6.455	81.7914		6.09	92.9631
																																	6.482	81.7986		6.116	92.809
																																	6.501	81.9275		6.133	92.9484
																																	6.504	81.7751		6.141	93.0896
																																	6.539	81.9036		6.161	93.1049
																																	6.557	82.0885		6.184	93.3686
																																	6.595	82.3918		6.219	93.4258
																																	6.617	82.3063		6.244	93.5019
																																	6.652	82.2178		6.278	93.6509
																																	6.669	82.2631		6.291	93.5351
																																	6.706	82.3793		6.33	93.6769
																																	6.723	82.543		6.343	93.7829
																																	6.727	82.6138		6.345	93.7834
																																	6.767	82.6467		6.374	94.0358
																																	6.784	82.6757		6.402	94.1692
																																	6.809	82.7213		6.439	94.4975
																																	6.835	82.7707		6.438	94.5288
																																	6.872	82.7336		6.478	94.5186
																																	6.89	82.8211		6.5	94.351
																																	6.929	82.9421		6.523	94.2764
																																	6.946	82.9957		6.55	94.3811
																																	6.985	83.18		6.567	94.3251
																																	7.001	83.2957		6.592	94.5293
																																	7.014	83.2861		6.628	94.787
																																	7.033	83.2662		6.655	94.8764
																																	7.056	83.1265		6.692	95.073
																																	7.093	83.1731		6.711	94.893
																																	7.107	83.2938		6.735	95.0252
																																	7.148	83.5714		6.763	95.0277
																																	7.176	83.6069		6.769	95.1796
																																	7.206	83.6064		6.791	95.2244
																																	7.229	83.6612		6.814	95.2149
																																	7.261	83.7455		6.844	95.2393
																																	7.296	83.7414		6.872	95.4249
																																	7.315	83.7485		6.907	95.5802
																																	7.349	83.8218		6.929	95.5472
																																	7.368	83.8417		6.959	95.4192
																																	7.387	83.9753		6.979	95.5571
																																	7.413	83.9756		7.007	95.7065
																																	7.429	84.0272		7.032	95.7073
																																	7.457	84.0404		7.057	95.7255
																																	7.483	83.9512		7.077	95.8632
																																	7.516	83.9242		7.087	95.8965
																																	7.53	83.9844		7.135	96.1371
																																	7.565	84.077		7.15	96.1273
																																	7.59	84.1939		7.185	96.0601
																																	7.619	84.2688		7.207	96.1151
																																	7.637	84.2999		7.237	96.1777
																																	7.675	84.2968		7.276	96.3806
																																	7.693	84.3359		7.297	96.5483
																																	7.716	84.3721		7.31	96.4455
																																	7.741	84.4796		7.349	96.2635
																																	7.783	84.6131		7.365	96.1017
																																	7.793	84.6951		7.396	96.0853
																																	7.802	84.6771		7.416	96.1902
																																	7.843	84.7695		7.439	96.3694
																																	7.857	84.7708		7.478	96.5008
																																	7.889	84.7563		7.518	96.755
																																	7.91	84.6606		7.553	96.4396
																																	7.951	84.8012		7.577	96.0009
																																	7.972	84.8708		7.585	95.8849
																																	8.01	84.9095		7.615	95.7566
																																	8.033	84.9774		7.642	95.6924
																																	8.066	84.9412		7.682	95.452
																																	8.089	85.0469		7.716	95.3492
																																	8.117	84.9532		7.743	95.5643
																																	8.145	84.9101		7.764	95.2074
																																	8.171	84.9215		7.769	95.175
																																	8.19	85.026		7.79	95.1944
																																	8.225	85.2567		7.81	95.1375
																																	8.26	85.2014		7.84	95.1614
																																	8.281	85.1831		7.852	95.259
																																	8.31	85.1654		7.877	95.3551
																																	8.335	85.1367		7.902	95.3839
																																	8.357	85.0932		7.934	95.3929
																																	8.386	85.1904		7.952	95.5236
																																	8.413	85.3333		7.985	95.6377
																																	8.42	85.3969		8.002	95.5565
																																	8.442	85.4291		8.026	95.5371
																																	8.473	85.5474		8.056	95.6434
																																	8.503	85.4494		8.079	95.763
																																	8.533	85.3692		8.084	95.854
																																	8.554	85.4192		8.11	95.9229
																																	8.591	85.3564		8.135	96.1179
																																	8.609	85.5485		8.167	96.1374
																																	8.652	85.5973		8.2	95.9625
																																	8.665	85.6716		8.223	96.0149
																																	8.709	85.6732		8.247	95.8114
																																	8.726	85.6768		8.274	95.8063
																																	8.751	85.6918		8.292	95.8996
																																	8.774	85.5553		8.322	96.1518
																																	8.808	85.466		8.37	96.1391
																																	8.83	85.7083		8.398	96.18
																																	8.871	85.8525		8.431	95.8893
																																	8.889	85.9848		8.455	95.961
																																	8.927	85.8871		8.486	95.8228
																																	8.957	85.8693		8.503	95.925
																																	8.985	85.8937		8.536	96.0478
																																	9.019	85.9348		8.577	96.1737
																																	9.035	85.8068		8.602	96.0255
																																	9.075	85.902		8.644	95.9839
																																	9.09	85.8386		8.655	95.8821
																																	9.129	85.9788		8.682	95.6167
																																	9.141	86.0655		8.705	95.7259
																																	9.148	86.0945		8.728	95.887
																																	9.186	86.186		8.748	95.8759
																																	9.207	85.9599		8.78	95.9792
																																	9.244	85.9089		8.809	96.0743
																																	9.259	86.0186		8.846	96.1902
																																	9.299	86.0093		8.871	95.9503
																																	9.318	86.1749		8.914	95.5354
																																	9.356	86.2143		8.917	94.8965
																																	9.38	86.1448		8.973	94.4424
																																	9.41	86.1454		9.024	93.7939
																																	9.436	86.1557		9.034	93.6286
																																	9.464	86.0335		9.083	93.1534
																																	9.508	86.3008		9.087	93.1242
																																	9.529	86.3804		9.131	92.9523
																																	9.568	86.328		9.146	92.4435
																																	9.588	86.3237		9.146	92.4052
																																	9.62	86.452		9.171	92.3114
																																	9.64	86.1805		9.193	92.2141
																																	9.676	86.105		9.207	92.1685
																																	9.695	86.1931		9.243	92.2672
																																	9.731	86.1872		9.257	92.2366
																																	9.741	86.2002		9.292	92.374
																																	9.783	86.3678		9.304	92.4577
																																	9.804	86.3506		9.342	92.2595
																																	9.834	86.333		9.351	92.2672
																																	9.869	86.4595		9.371	92.3522
																																	9.896	86.4633		9.395	92.4444
																																	9.927	86.3929		9.431	92.642
																																	9.954	86.4751		9.461	92.6486
																																	9.993	86.5298		9.49	92.5359
																																	10.017	86.4574		9.517	92.4692
																																	10.041	86.442		9.56	92.2996
																																	10.065	86.4263		9.574	92.0109
																																	10.097	86.1331		9.601	91.9117
																																	10.118	86.2438		9.629	91.7409
																																	10.149	86.3584		9.623	91.7267
																																	10.171	86.5545		9.656	91.7045
																																	10.217	86.6916		9.676	91.7622
																																	10.242	86.6922		9.719	91.8537
																																	10.269	86.52		9.74	91.8305
																																	10.299	86.488		9.784	91.6975
																																	10.325	86.4825		9.813	91.4176
																																	10.356	86.4166		9.847	91.2064
																																	10.379	86.4097		9.886	91.1289
																																	10.404	86.5495		9.894	91.0312
																																	10.435	86.6032		9.91	90.9669
																																	10.448	86.7795		9.945	91.1805
																																	10.47	86.661		9.993	91.1688
																																	10.498	86.745		10.022	90.7888
																																	10.534	86.5446		10.057	90.3238
																																	10.554	86.5806		10.051	90.3066
																																	10.594	86.6029		10.093	89.9572
																																	10.609	86.5375		10.107	89.7902
																																	10.648	86.6731		10.143	89.6428
																																	10.675	86.6923		10.145	89.6256
																																	10.708	86.7208		10.169	89.6666
																																	10.75	86.779		10.232	89.3116
																																	10.765	86.5589		10.254	88.9385
																																	10.807	86.5323		10.287	88.1764
																																	10.824	86.5554		10.32	87.6673
																																	10.862	86.4969		10.33	87.5161
																																	10.881	86.6096		10.372	86.7909
																																	10.909	86.5013		10.414	86.1243
																																	10.946	86.6446		10.418	86.1366
																																	10.97	86.3121		10.453	85.4364
																																	10.986	86.3021		10.456	85.2973
																																	11.024	86.2777		10.471	84.7804
																																	11.04	86.3528		10.489	84.6383
																																	11.079	86.5992		10.535	84.062
																																	11.103	86.3993		10.537	84.0058
																																	11.132	86.3843		10.552	83.3398
																																	11.152	86.2871		10.57	82.3445
																																	11.188	86.4655		10.608	81.2482
																																	11.219	86.2175		10.627	80.8545
																																	11.249	86.3474		10.631	80.8563
																																	11.29	86.2378		10.692	80.3455
																																	11.31	86.1497		10.773	78.5949
																																	11.338	86.154		10.8	78.3102
																																	11.37	86.0704		10.815	78.0486
																																	11.381	86.0541		10.92	77.3962
																																	11.411	86.055		10.994	76.7806
																																	11.441	85.7303		11.028	76.238
																																	11.458	85.685		11.05	75.6496
																																	11.491	85.7606		11.067	75.016
																																	11.517	85.7249		11.069	74.3037
																																	11.549	85.7242		11.069	73.6325
																																	11.588	85.7177		11.069	73.2524
																																	11.63	85.7661		11.068	72.9088
																																	11.667	85.3736		11.069	72.341
																																	11.67	85.2816		11.069	72.2724
																																	11.687	85.1776		11.068	71.8048
																																	11.725	84.8574		11.067	71.5677
																																	11.75	84.9554		11.062	71.3957
																																	11.78	84.789		11.059	70.9201
																																	11.803	84.6775		11.059	70.8833
																																	11.823	84.6508		11.051	70.7234
																																	11.851	84.6397		11.056	70.5203
																																	11.885	84.2454		11.058	70.4292
																																	11.908	84.2737		11.052	70.3146
																																	11.941	84.1146		11.046	70.2005
																																	11.957	84.0824		11.056	70.1894
																																	11.997	84.1882		11.049	70.1425
																																	12.01	83.9805		11.063	70.1742
																																	12.019	83.8933		11.058	70.2787
																																	12.057	83.977		11.06	70.4542
																																	12.097	83.6765		11.07	70.7518
																																	12.113	83.6269		11.07	70.8637
																																	12.145	83.5289		11.072	71.0032
																																	12.169	83.3958		11.079	71.3565
																																	12.204	83.4041		11.083	71.5864
																																	12.237	83.4085		11.088	71.6825
																																	12.266	83.2948		11.103	72.1128
																																	12.268	83.3088		11.112	72.2608
																																	12.315	83.3603		11.122	72.4288
																																	12.33	83.0149		11.146	72.5909
																																	12.37	82.9758		11.178	72.6298
																																	12.384	82.8508		11.189	72.467
																																	12.412	82.723		11.234	72.7535
																																	12.435	82.7559		11.285	72.4009
																																	12.474	82.8134		11.319	72.027
																																	12.496	82.8009		11.367	71.5401
																																	12.532	82.9333		11.387	71.2499
																																	12.56	82.8121		11.398	70.8284
																																	12.584	82.611		11.43	70.0778
																																	12.584	82.5996		11.473	69.4097
																																	12.598	82.6453		11.537	68.7213
																																	12.627	82.7525		11.568	68.0332
																																	12.654	82.6753		11.58	67.6465
																																	12.691	82.7283		11.601	67.3959
																																	12.714	82.8071		11.619	66.7829
																																	12.747	82.815		11.619	66.692
																																	12.77	82.8525		11.638	66.3279
																																	12.798	82.5809		11.661	66.2551
																																	12.816	82.7186		11.666	66.0854
																																	12.847	82.7555		11.678	66.0659
																																	12.874	82.6709		11.704	66.0993
																																	12.909	82.6443		11.712	66.0281
																																	12.924	82.6814		11.715	65.985
																																	12.963	82.714		11.726	66.1018
																																	12.981	82.6356		11.74	66.2191
																																	13.018	82.7019		11.761	66.3137
																																	13.044	82.8358		11.792	66.385
																																	13.071	82.6505		11.825	66.2974
																																	13.108	82.6931		11.842	66.4161
																																	13.133	82.7338		11.878	66.3272
																																	13.174	82.6281		11.891	66.3257
																																	13.196	82.7184		11.93	66.2246
																																	13.233	82.4585		11.95	66.0923
																																	13.247	82.206		11.984	66.1403
																																	13.267	82.0938		12.033	66.2656
																																	13.295	82.203		12.065	65.971
																																	13.339	82.2101		12.101	63.9763
																																	13.36	82.205		12.118	64.2345
																																	13.392	82.3871		12.229	63.8942
																																	13.431	82.4738		12.253	63.2145
																																	13.457	82.382		12.255	62.6967
																																	13.488	82.1212		12.259	62.557
																																	13.511	81.9526		12.265	61.9848
																																	13.548	82.0697		12.274	61.8465
																																	13.572	82.0948		12.285	61.8203
																																	13.609	82.0415		12.301	61.856
																																	13.635	82.0523		12.316	61.9124
																																	13.663	81.9073		12.341	61.8562
																																	13.664	81.8556		12.365	61.9391
																																	13.684	81.7705		12.391	61.9709
																																	13.721	81.8753		12.42	61.9858
																																	13.765	81.9117		12.461	61.9505
																																	13.78	81.6969		12.475	61.8085
																																	13.817	81.5853		12.509	61.757
																																	13.835	81.5157		12.527	61.7224
																																	13.863	81.5982		12.544	61.6896
																																	13.894	81.5242		12.578	61.7301
																																	13.921	81.3098		12.593	61.8037
																																	13.954	81.221		12.622	61.8077
																																	13.962	81.2184		12.65	61.8165
																																	14.005	81.0855		12.704	61.1709
																																	14.04	80.7397		12.741	61.1669
																																	14.091	80.6357		12.742	61.1534
																																	14.108	80.5332		12.775	61.0919
																																	14.112	80.3936		12.803	61.0684
																																	14.148	80.0842		12.827	60.9224
																																	14.179	79.8345		12.857	60.8163
																																	14.181	79.8363		12.893	60.8981
																																	14.209	79.7057		12.949	60.5976
																																	14.246	79.6276		12.957	59.4355
																																	14.269	79.6284		12.962	59.5272
																																	14.304	79.4926		13.05	59.0416
																																	14.319	79.4377		13.061	58.8009
																																	14.352	79.5131		13.095	58.6412
																																	14.383	79.4032		13.119	58.6533
																																	14.422	79.1838		13.135	58.7028
																																	14.42	79.1455		13.169	58.9022
																																	14.45	78.8338		13.18	58.8375
																																	14.478	78.3424		13.195	58.8364
																																	14.495	77.3994		13.22	58.8445
																																	14.585	77.0127		13.228	59.0309
																																	14.589	76.9269		13.243	59.1011
																																	14.62	76.3198		13.264	59.383
																																	14.64	75.7147		13.286	59.7069
																																	14.64	75.6339		13.287	59.739
																																	14.659	75.3035		13.318	59.8394
																																	14.683	75.1816		13.339	60.1086
																																	14.7	75.1643		13.374	60.3847
																																	14.732	75.195		13.386	60.4574
																																	14.744	75.1396		13.398	60.5273
																																	14.762	75.2151		13.423	60.6191
																																	14.781	75.1253		13.441	60.6832
																																	14.799	75.1792		13.464	60.8634
																																	14.828	75.2451		13.49	61.1322
																																	14.848	75.244		13.49	61.1324
																																	14.865	75.2315		13.516	61.2061
																																	14.901	75.2995		13.545	61.3553
																																	14.91	75.2936		13.567	61.7057
																																	14.933	75.293		13.594	61.8296
																																	14.956	75.3198		13.6	61.8931
																																	14.976	75.38		13.627	62.023
																																	15.003	75.4511		13.652	62.1006
																																	15.034	75.5184		13.676	62.2397
																																	15.063	75.489		13.694	62.4076
																																	15.081	75.4144		13.7	62.534
																																	15.117	75.4574		13.723	62.713
																																	15.132	75.5682		13.764	62.8783
																																	15.174	75.7028		13.782	63.173
																																	15.203	75.6087		13.807	63.2232
																																	15.224	75.5879		13.817	63.2845
																																	15.27	75.5883		13.837	63.6493
																																	15.291	75.4935		13.869	63.7976
																																	15.321	75.3214		13.881	63.8632
																																	15.342	75.3156		13.885	63.9086
																																	15.374	75.2279		13.908	64.1624
																																	15.399	75.3888		13.934	64.3751
																																	15.429	75.2892		13.964	64.6265
																																	15.46	75.2306		13.972	64.668
																																	15.494	75.3075		13.991	64.8201
																																	15.515	75.2255		14.03	65.0906
																																	15.546	75.1098		14.042	65.1882
																																	15.569	75.0376		14.059	65.3193
																																	15.602	75.0208		14.073	65.3509
																																	15.609	74.9524		14.097	65.478
																																	15.62	74.8915		14.109	65.7274
																																	15.645	74.856		14.141	65.9869
																																	15.669	74.966		14.148	66.0037
																																	15.709	75.0015		14.168	66.2366
																																	15.725	74.9766		14.199	66.5937
																																	15.763	74.9068		14.209	66.711
																																	15.777	74.8817		14.247	66.945
																																	15.815	74.9215		14.268	67.1777
																																	15.832	74.8997		14.3	67.3508
																																	15.867	74.9894		14.317	67.3395
																																	15.909	75.1008		14.32	67.4084
																																	15.936	74.928		14.342	67.7058
																																	15.974	74.745		14.371	67.8379
																																	15.99	74.6532		14.403	68.0891
																																	16.025	74.6133		14.411	68.1658
																																	16.04	74.6358		14.432	68.3276
																																	16.069	74.598		14.462	68.4767
																																	16.099	74.7014		14.49	68.5548
																																	16.141	74.6598		14.521	68.8112
																																	16.167	74.5688		14.52	68.8066
																																	16.197	74.4697		14.542	68.9066
																																	16.206	74.2975		14.566	69.093
																																	16.214	74.195		14.588	69.3169
																																	16.246	74.1754		14.624	69.4985
																																	16.259	74.1008		14.626	69.4943
																																	16.288	74.1638		14.653	69.6674
																																	16.311	74.1189		14.686	69.9478
																																	16.351	74.3122		14.725	70.0359
																																	16.376	74.3094		14.737	70.1684
																																	16.409	74.1779		14.742	70.2118
																																	16.437	74.0673		14.775	70.434
																																	16.464	74.0312		14.802	70.5805
																																	16.485	74.1078		14.84	70.8831
																																	16.516	74.0793		14.84	70.8928
																																	16.571	74.1888		14.885	70.9849
																																	16.594	73.9718		14.904	71.1224
																																	16.625	73.6157		14.942	71.1983
																																	16.626	73.5868		14.956	71.1445
																																	16.653	73.6515		14.978	71.3209
																																	16.687	73.766		15.005	71.517
																																	16.713	73.602		15.005	71.5851
																																	16.744	73.4321		15.036	71.7253
																																	16.786	73.2007		15.072	72.063
																																	16.83	73.0197		15.107	72.1229
																																	16.84	72.8265		15.121	72.1602
																																	16.853	71.3518		15.137	72.2175
																																	16.881	71.1605		15.162	72.2099
																																	16.999	70.7425		15.174	72.3761
																																	17.026	70.0841		15.202	72.6568
																																	17.055	69.4357		15.234	72.8763
																																	17.055	69.3577		15.267	72.9277
																																	17.071	68.6845		15.271	73.0306
																																	17.075	68.6165		15.295	73.1175
																																	17.11	68.3701		15.331	73.239
																																	17.128	68.1629		15.354	73.2329
																																	17.131	68.0307		15.378	73.1638
																																	17.149	67.878		15.399	73.2771
																																	17.157	67.5224		15.423	73.4691
																																	17.165	67.3235		15.45	73.5809
																																	17.167	67.3102		15.456	73.6416
																																	17.179	67.2913		15.485	73.7486
																																	17.201	67.3593		15.52	73.8244
																																	17.218	67.5195		15.552	73.8466
																																	17.231	67.407		15.591	73.802
																																	17.241	67.4405		15.61	73.7053
																																	17.273	67.4731		15.635	73.8235
																																	17.287	67.7352		15.679	73.7951
																																	17.325	67.7804		15.71	73.8549
																																	17.335	67.5825		15.751	73.8477
																																	17.365	67.6811		15.768	73.8704
																																	17.386	67.515		15.803	73.8466
																																	17.414	67.4387		15.821	73.8586
																																	17.443	67.5004		15.843	73.9851
																																	17.484	67.4475		15.874	74.1783
																																	17.506	67.053		15.917	74.2572
																																	17.542	66.8907		15.917	74.3289
																																	17.567	66.7573		15.956	74.5002
																																	17.579	66.6402		15.988	74.3253
																																	17.597	66.3609		16.024	74.1102
																																	17.643	66.2711		16.045	74.0952
																																	17.688	66.0219		16.068	74.1766
																																	17.703	65.9411		16.095	74.2018
																																	17.749	65.5815		16.132	74.3541
																																	17.759	65.2147		16.145	74.3952
																																	17.79	64.814		16.183	74.6439
																																	17.799	64.5357		16.204	74.5905
																																	17.839	63.8095		16.23	74.5379
																																	17.869	63.0901		16.247	74.7194
																																	17.918	62.3891		16.266	74.7151
																																	17.924	62.0766		16.289	74.8038
																																	17.95	61.3974		16.31	75.0456
																																	17.977	60.896		16.314	75.0751
																																	18.013	59.4469		16.349	75.4118
																																	18.031	58.836		16.376	75.4402
																																	18.091	58.2873		16.404	75.5401
																																	18.18	49.1281		16.444	75.6182
																																	18.28	45.3603		16.46	75.7392
																																	18.482	44.521		16.458	75.7395
																																	18.784	42.7124		16.49	75.9252
																																	19.151	41.1071		16.504	75.8688
																																	19.492	40.5736		16.548	76.0064
																																	19.774	39.6488		16.567	76.0934
																																	19.96	39.7876		16.6	76.2909
																																	20.087	38.9082		16.626	76.3451
																																	20.142	38.6456		16.643	76.4243
																																	20.167	37.7661		16.66	76.5082
																																	20.164	36.7587		16.678	76.348
																																	20.138	35.9196		16.702	76.3879
																																	20.12	34.945		16.731	76.6988
																																	20.077	34.4001		16.766	76.8078
																																	20.038	33.3823		16.789	76.9893
																																	20.014	32.7766		16.83	77.0691
																																	19.966	31.9181		16.833	77.1064
																																	19.938	31.1698		16.846	77.1549
																																	19.912	30.6065		16.887	77.1152
																																	19.877	29.8442		16.9	77.253
																																	19.852	29.3862		16.927	77.4225
																																	19.817	28.7816		16.959	77.7278
																																	19.798	28.2514		16.994	77.6856
																																	19.767	27.7079		17.004	77.7954
																																	19.74	27.3291		17.019	77.8511
																																	19.719	26.8636		17.05	77.8142
																																	19.696	26.4687		17.069	77.8361
																																	19.69	26.13		17.102	77.8192
																																	19.655	25.6935		17.118	77.8859
																																	19.64	25.3952		17.139	78.0649
																																	19.635	25.1019		17.168	78.2514
																																	19.603	24.7787		17.208	78.4369
																																	19.594	24.5337		17.217	78.4764
																																	19.582	24.2841		17.227	78.5712
																																	19.565	24.025		17.263	78.6647
																																	19.545	23.8054		17.285	78.751
																																	19.536	23.6188		17.319	78.7806
																																	19.527	23.4178		17.34	78.8358
																																	19.515	23.2525		17.363	78.9225
																																	19.508	23.0906		17.395	79.0687
																																	19.494	22.8974		17.425	79.1969
																																	19.486	22.7701		17.427	79.2333
																																	19.481	22.6325		17.475	79.4478
																																	19.478	22.518		17.493	79.438
																																	19.47	22.3621		17.532	79.3704
																																	19.462	22.2858		17.544	79.3353
																																	19.45	22.1241		17.573	79.4187
																																	19.441	21.9989		17.602	79.6487
																																	19.436	21.936		17.639	79.7572
																																	19.431	21.7774		17.658	79.9045
																																	19.428	21.6937		17.666	79.8849
																																	19.426	21.6118		17.698	79.9843
																																	19.413	21.3123		17.732	80.0099
																																	19.37	20.7039		17.754	79.934
																																	19.34	20.4002		17.78	79.9164
																																	19.312	20.0882		17.802	80.0606
																																	19.284	19.5272		17.834	80.1728
																																	19.281	19.4111		17.865	80.352
																																	19.238	18.6837		17.909	80.3912
																																	19.229	18.579		17.933	80.3723
																																	19.201	18.0234		17.967	80.313
																																	19.179	17.7803		17.982	80.2008
																																	19.155	17.3161		18.005	80.1873
																																	19.152	17.2066		18.032	80.4283
																																	19.107	16.8093		18.068	80.5877
																																	19.098	16.6426		18.069	80.614
																																	19.085	16.401		18.086	80.6236
																																	19.059	16.04		18.125	80.6693
																																	19.051	15.9182		18.159	80.9321
																																	19.048	15.657		18.182	80.8881
																																	19.024	15.5082		18.215	80.8518
																																	19.004	15.2559		18.24	80.8017
																																	19.002	15.2491		18.248	79.6306
																																	18.995	15.1233		18.35	79.2378
																																	18.994	15.0245		18.393	78.4714
																																	18.978	14.935		18.406	78.0648
																																	18.965	14.8655		18.416	77.8153
																																	18.974	14.8698		18.429	77.308
																																	18.974	14.916		18.442	77.1231
																																	18.98	14.9247		18.448	77.0438
																																	18.978	14.9849		18.459	76.924
																																	18.977	15.0253		18.483	77.0232
																																	18.989	15.126		18.501	76.9808
																																	18.992	15.2594		18.506	77.1105
																																	18.993	15.3362		18.536	77.3832
																																	18.999	15.5515		18.556	77.5375
																																	18.999	15.6754		18.573	77.7853
																																	19.009	15.8628		18.582	77.8142
																																	19.016	15.9175		18.609	78.0324
																																	19.032	16.1493		18.634	78.0535
																																	19.047	16.4713		18.658	78.1988
																																	19.052	16.6264		18.681	78.2132
																																	19.059	16.7145		18.714	78.2712
																																	19.068	16.9643		18.73	78.3254
																																	19.079	17.2142		18.768	78.4052
																																	19.085	17.3011		18.79	78.397
																																	19.092	17.5172		18.817	78.5006
																																	19.103	17.854		18.824	78.4436
																																	19.114	18.0117		18.846	78.2613
																																	19.118	18.037		18.869	78.2659
																																	19.145	18.3518		18.906	77.8492
																																	19.15	18.5969		18.91	77.8102
																																	19.156	18.7021		18.936	77.8054
																																	19.165	19.0274		18.957	77.953
																																	19.193	19.4219		18.987	78.1072
																																	19.194	19.4339		19.011	78.2958
																																	19.212	19.8975		19.04	78.3153
																																	19.219	20.0915		19.056	78.2515
																																	19.23	20.3676		19.079	78.2772
																																	19.26	20.7961		19.097	78.3427
																																	19.262	20.789		19.122	78.4743
																																	19.277	21.2965		19.127	78.5028
																																	19.283	21.5076		19.148	78.7249
																																	19.302	21.8952		19.178	78.8391
																																	19.314	22.175		19.206	79.0519
																																	19.32	22.3044		19.244	79.1891
																																	19.327	22.5537		19.25	79.203
																																	19.346	22.7888		19.266	79.0056
																																	19.351	22.874		19.295	78.9056
																																	19.373	23.1437		19.321	78.9828
																																	19.378	23.5826		19.357	78.8213
																																	19.379	23.601		19.376	79.0392
																																	19.4	23.9775		19.416	79.1495
																																	19.421	24.2583		19.445	79.2847
																																	19.428	24.5336		19.475	79.1705
																																	19.441	24.9589		19.494	79.0358
																																	19.451	25.123		19.514	79.0152
																																	19.48	25.6607		19.541	79.0555
																																	19.482	25.6918		19.579	79.1061
																																	19.491	26.0668		19.597	79.0818
																																	19.508	26.3435		19.635	79.1008
																																	19.508	26.3424		19.685	78.8536
																																	19.521	26.6933		19.711	78.5764
																																	19.533	27.0522		19.72	78.5301
																																	19.534	27.129		19.736	78.2893
																																	19.574	27.7512		19.758	78.2502
																																	19.585	27.8648		19.794	78.3269
																																	19.594	28.3215		19.814	78.5558
																																	19.593	28.4304		19.848	78.625
																																	19.609	28.7706		19.875	78.637
																																	19.636	29.1252		19.901	78.6934
																																	19.632	29.246		19.921	78.5687
																																	19.646	29.6546		19.943	78.5602
																																	19.652	29.8345		19.968	78.6583
																																	19.67	30.1325		20.007	78.75
																																	19.694	30.5295		20.025	78.8922
																																	19.696	30.6457		20.063	79.0604
																																	19.712	31.2146		20.078	79.1936
																																	19.711	31.2452		20.11	79.2298
																																	19.744	31.9416		20.135	79.0141
																																	19.742	31.9725		20.16	78.8151
																																	19.777	32.5533		20.173	78.6961
																																	19.782	32.6261		20.206	78.6658
																																	19.804	33.1758		20.226	78.8254
																																	19.808	33.3129		20.255	78.901
																																	19.816	33.5505		20.284	79.0783
																																	19.845	34.0121		20.334	79.1035
																																	19.852	34.0574		20.364	78.8585
																																	19.857	34.4147		20.391	78.5302
																																	19.867	34.6767		20.407	78.4765
																																	19.884	34.8253		20.451	78.2089
																																	19.908	35.274		20.494	77.7586
																																	19.91	35.386		20.505	76.6696
																																	19.92	35.8515		20.544	76.0649
																																	19.933	36.0821		20.649	75.6026
																																	19.939	36.263		20.669	74.9238
																																	19.963	36.7972		20.694	74.2733
																																	19.971	36.8758		20.708	73.8065
																																	20.006	37.474		20.709	73.6044
																																	20.005	37.52		20.71	72.953
																																	20.026	37.9535		20.713	72.7663
																																	20.042	38.1621		20.725	72.5168
																																	20.055	38.2066		20.749	72.4007
																																	20.072	38.5693		20.763	72.3864
																																	20.092	38.8495		20.769	72.3959
																																	20.098	38.9093		20.793	72.292
																																	20.131	39.3661		20.796	72.266
																																	20.158	38.4128		20.821	72.1483
																																	20.222	38.5883		20.843	72.0421
																																	20.239	38.2746		20.87	72.1774
																																	20.281	38.3977		20.889	72.1994
																																	20.293	38.4222		20.919	72.1614
																																	20.34	38.5906		20.927	72.1633
																																	20.361	38.6329		20.949	72.289
																																	20.385	38.6346		20.976	72.3436
																																	20.412	38.6877		20.996	72.3929
																																	20.447	38.6402		21.027	72.5656
																																	20.468	38.7468		21.053	72.671
																																	20.492	38.7538		21.09	72.8434
																																	20.519	38.8522		21.119	72.9475
																																	20.521	38.8782		21.124	72.9349
																																	20.563	38.9273		21.143	72.9042
																																	20.604	38.9412		21.157	72.9056
																																	20.643	38.857		21.19	72.8934
																																	20.665	38.8024		21.198	72.9097
																																	20.7	38.6642		21.223	73.1579
																																	20.737	37.4151		21.246	73.3527
																																	20.751	37.4525		21.28	73.5822
																																	20.81	37.3328		21.295	73.6345
																																	20.838	36.9178		21.311	73.7392
																																	20.865	36.8964		21.352	73.8812
																																	20.88	36.9948		21.372	73.933
																																	20.895	37.0379		21.408	73.9799
																																	20.921	37.077		21.43	74.0088
																																	20.937	37.273		21.461	73.8726
																																	20.966	37.341		21.49	73.9374
																																	20.987	37.4843		21.527	74.0467
																																	21.008	37.6843		21.595	72.9299
																																	21.048	37.7846		21.611	72.6714
																																	21.061	37.7621		21.634	72.4179
																																	21.087	37.7967		21.653	72.3584
																																	21.095	37.7611		21.673	72.6086
																																	21.125	38.0218		21.695	72.7504
																																	21.148	38.0605		21.732	72.8362
																																	21.154	38.1541		21.743	72.8804
																																	21.161	38.1567		21.778	73.0552
																																	21.198	38.4013		21.787	73.2478
																																	21.218	38.4866		21.814	73.2703
																																	21.245	38.5127		21.84	73.398
																																	21.262	38.5172		21.854	73.4633
																																	21.298	38.7529		21.876	73.6354
																																	21.315	38.8643		21.891	73.65
																																	21.335	38.8415		21.903	73.907
																																	21.366	38.89		21.95	74.1052
																																	21.384	38.8739		21.967	74.2185
																																	21.417	38.9687		21.992	74.3326
																																	21.441	39.0126		22.003	74.2988
																																	21.471	39.0431		22.017	74.3347
																																	21.479	39.0349		22.052	74.3577
																																	21.515	39.0834		22.064	74.4979
																																	21.526	39.0901		22.089	74.5864
																																	21.545	39.1938		22.113	74.8985
																																	21.579	39.3049		22.126	75.0445
																																	21.61	39.5518		22.16	75.1814
																																	21.613	39.5591		22.181	75.4244
																																	21.648	39.6874		22.218	75.4065
																																	21.679	39.6694		22.244	75.5262
																																	21.711	39.6896		22.268	75.4667
																																	21.74	39.6566		22.286	75.548
																																	21.751	39.6954		22.306	75.7312
																																	21.787	39.7455		22.313	75.809
																																	21.803	39.862		22.338	75.9837
																																	21.844	39.9512		22.376	76.1408
																																	21.86	39.9891		22.389	76.4034
																																	21.885	39.953		22.399	76.4613
																																	21.918	40.068		22.433	76.5186
																																	21.954	40.0776		22.45	76.5739
																																	21.966	40.1783		22.484	76.5918
																																	21.989	40.226		22.497	76.7818
																																	22.007	40.3136		22.524	77.0089
																																	22.028	40.2717		22.54	77.1197
																																	22.063	40.2884		22.545	77.2003
																																	22.083	40.3091		22.581	77.2521
																																	22.107	40.3714		22.599	77.4154
																																	22.129	40.3833		22.637	77.6559
																																	22.17	40.456		22.652	77.659
																																	22.18	40.4588		22.676	77.7939
																																	22.221	40.4786		22.681	77.7783
																																	22.236	40.6523		22.705	77.8467
																																	22.273	40.6425		22.734	78.213
																																	22.29	40.7395		22.753	78.2928
																																	22.317	40.6752		22.77	78.5263
																																	22.34	40.758		22.798	78.5873
																																	22.378	40.9466		22.818	78.692
																																	22.38	40.9385		22.857	78.7231
																																	22.398	40.9769		22.875	78.7095
																																	22.44	41.0086		22.909	78.8396
																																	22.457	41.0352		22.927	78.9306
																																	22.492	41.0108		22.971	78.8194
																																	22.498	40.9351		23.025	78.7794
																																	22.524	41.0189		23.061	78.4723
																																	22.553	41.1936		23.084	78.2143
																																	22.588	41.2338		23.121	77.8739
																																	22.614	41.2692		23.117	77.8186
																																	22.649	41.2781		23.142	77.8205
																																	22.679	41.2238		23.169	77.8931
																																	22.726	40.3938		23.214	77.8313
																																	22.749	40.2373		23.242	77.8981
																																	22.757	40.2362		23.28	78.0231
																																	22.776	40.184		23.296	78.12
																																	22.815	40.1894		23.32	78.1118
																																	22.826	40.1694		23.348	78.2414
																																	22.868	40.1277		23.353	78.3468
																																	22.884	40.2071		23.371	78.4583
																																	22.924	40.148		23.383	78.4815
																																	22.943	40.1334		23.391	78.5596
																																	22.979	40.0501		23.411	78.7292
																																	23.029	39.7159		23.443	79.0014
																																	23.032	39.5111		23.456	79.2012
																																	23.051	37.3728		23.459	79.2693
																																	23.085	36.9926		23.494	79.468
																																	23.106	37.2321		23.516	79.679
																																	23.221	36.3907		23.542	79.7946
																																				23.56	79.9119
																																				23.564	80.0114
																																				23.593	80.2108
																																				23.617	80.4377
																																				23.646	80.527
																																				23.668	80.6167
																																				23.674	80.726
																																				23.703	80.741
																																				23.725	80.8527
																																				23.755	81.0221
																																				23.779	81.1043
																																				23.789	81.2883
																																				23.81	81.4968
																																				23.835	81.64
																																				23.881	81.7916
																																				23.9	81.8934
																																				23.935	81.6622
																																				23.952	81.5396
																																				23.996	81.3958
																																				24.027	81.383
																																				24.08	80.999
																																				24.124	80.7919
																																				24.153	80.6055
																																				24.155	80.4326
																																				24.175	80.3738
																																				24.207	80.3832
																																				24.216	80.4247
																																				24.244	80.6569
																																				24.264	80.8681
																																				24.301	81.0285
																																				24.319	81.233
																																				24.333	81.2733
																																				24.352	81.2805
																																				24.372	81.4421
																																				24.392	81.518
																																				24.425	81.5842
																																				24.436	81.7524
																																				24.46	81.7732
																																				24.481	81.9934
																																				24.486	82.1435
																																				24.527	82.1977

## Sheet: Figure 3b,e
Figure 3b																	Figure 3e
The overall finite element method (FEM) simulation data distribution in terms of the E-Y plot.																	Strain-Stress curves of Zn from comppresion tests
Initial data		R1		R2		R3		R4		R5		Uniform design		Treasure			ML design			Uniform design
Elastic modulus (MPa)	Yield strength (MPa)	Elastic modulus (MPa)	Yield strength (MPa)	Elastic modulus (MPa)	Yield strength (MPa)	Elastic modulus (MPa)	Yield strength (MPa)	Elastic modulus (MPa)	Yield strength (MPa)	Elastic modulus (MPa)	Yield strength (MPa)	Elastic modulus (MPa)	Yield strength (MPa)	Elastic modulus (MPa)	Yield strength (MPa)		Strain (%)	Stress (MPa)		Strain (%)	Stress (MPa)
147.314	3.45926	607.163	14.0402	495.422	11.3296	627.022	16.1919	533.797	13.809	515.107	13.9114	493.896	14.741	512.231	15.2029		0.131	0.45957		0.045	0.36671
178.175	4.35558	437.764	11.7756	483.285	11.1214	529.003	14.2056	651.579	16.5288	517.5	14.4122	970.581	27.4379	493.076	15.358		0.185	0.62127		0.116	0.45796
185.275	4.51787	553.744	12.4884	503.231	12.262	503.573	13.5376	580.186	15.3495	503.998	14.2535			1021.5	29.7833		0.213	0.94012		0.175	0.61957
202.694	4.80096	583.582	13.3699	494.462	12.1553	577.772	15.4504	547.467	14.6317	510.1	13.9375			1003.7	29.7308		0.257	1.29978		0.243	1.08359
196.159	4.73691	501.54	11.8077	510.972	11.5288	575.35	15.3605	536.307	14.164	534.597	14.7303						0.307	1.64744		0.297	1.60409
152.982	3.60242	547.823	12.9937	509.461	12.6349	539.357	14.6757	530.193	14.8117	508.874	13.55						0.368	2.11499		0.355	2.08745
185.534	4.46517	585.891	13.5009	551.455	12.7141	509.072	13.411	574.631	15.06	520.978	14.3171						0.418	2.51761		0.416	2.68171
246.971	5.82604	499.921	12.8916	498.249	12.4237	584.434	15.413	571.274	16.0479	539.192	14.6856						0.479	3.07699		0.465	3.2849
208.652	4.91982	567.727	12.5462	505.675	12.7558	583.089	15.5989	545.073	14.5369	529.336	14.4029						0.534	3.66994		0.529	4.04863
191.127	4.6988	575.891	13.7719	522.904	11.6096	562.956	14.8996	572.373	15.3071	487.677	12.7959						0.59	4.24761		0.579	4.65345
159.551	3.82519	1033.5	26.7753	1272.08	32.6916	595.963	16.0357	532.172	13.9391	479.074	12.6571						0.645	4.92033		0.641	5.42494
175.741	4.34944	1029.14	26.9007	1276.54	31.5675	578.129	15.5894	545.752	14.58	512.231	15.2029						0.703	5.58746		0.701	6.26653
253.812	6.31857	1007.03	26.1741	1294.36	34.6096	601.038	16.107	526.859	14.5153	514.265	13.6321						0.763	6.46881		0.753	6.86921
243.897	6.05378	975.194	25.5199	1320.99	30.9708	587.681	15.7473	568.378	15.0198	523.852	13.9753						0.813	7.17022		0.819	7.75274
259.666	6.55751	1048.89	26.5066	1380.61	31.069	562.747	15.1795	527.78	13.7948	517.526	13.96						0.879	8.08096		0.874	8.35998
216.224	5.311	1026.53	25.9075	1188.38	31.7797	1180.78	29.0357	556.23	14.8769	523.654	14.7322						0.933	8.81182		0.936	9.01041
220.131	5.40082	1033.25	26.2736	1408.6	32.4456	1188.49	29.3812	534.477	13.933	493.076	15.358						0.994	9.57019		0.994	9.68396
272.657	6.89915	1047.28	26.8221	1372.13	30.5338	1183.53	29.2365	524.579	15.0318	541.188	14.7387						1.055	10.4602		1.052	10.2037
333.248	8.24564	1030.62	26.5139	1156.01	33.3159	1021.5	29.7833	546.738	14.4265	520.798	13.9821						1.11	11.1007		1.116	10.9362
282.17	7.01178	1005.57	24.6957			1068.41	27.7345	596.523	15.7552	952.303	28.7849						1.179	12.0107		1.172	11.4452
258.755	6.45985					1092.94	27.4626	1005.97	29.5221	969.772	28.35						1.233	12.656		1.236	12.1136
248.832	6.02199							1003.7	29.7308	960.766	28.441						1.3	13.4394		1.295	12.6666
297.251	7.63588							1002.07	29.5691	949.746	28.8855						1.362	14.1995		1.356	13.0846
266.309	6.65244							1055.15	29.0773	994.068	29.4934						1.418	14.7017		1.418	13.7
349.593	8.8101							1051.1	29.02								1.486	15.6401		1.479	14.0937
266.028	6.6632																1.545	16.237		1.544	14.7062
357.607	8.91238																1.61	16.9632		1.6	15.1569
333.709	8.10391																1.67	17.6528		1.671	15.6882
397.129	9.98994																1.733	18.1514		1.728	16.1565
369.544	9.08642																1.797	18.9844		1.79	16.5281
352.057	9.17706																1.856	19.4687		1.856	17.1388
330.453	8.42706																1.922	20.2068		1.914	17.4808
305.591	7.44144																1.983	20.819		1.983	18.004
302.511	8.29166																2.048	21.3447		2.04	18.4176
376.162	9.38644																2.109	22.0259		2.108	18.8309
371.283	9.92576																2.174	22.4409		2.171	19.3163
403.697	10.1668																2.239	23.1511		2.228	19.5298
403.697	10.1668																2.296	23.5795		2.301	20.2073
337.972	8.52879																2.369	24.2365		2.36	20.4725
315.582	8.05989																2.427	24.6625		2.426	20.8709
408.572	10.1765																2.492	25.041		2.487	21.3377
418.149	10.8636																2.558	25.6898		2.553	21.5137
425.077	10.5573																2.618	25.9415		2.62	22.0715
424.588	11.0147																2.688	26.5556		2.678	22.3331
364.437	9.42504																2.745	26.8703		2.749	22.8096
372.622	9.43265																2.816	27.3475		2.811	23.177
439.917	11.0794																2.879	27.7773		2.877	23.354
360.26	8.53619																2.939	27.8952		2.939	23.8912
398.437	10.3302																3.01	28.6297		3.006	24.0748
435.189	11.2021																3.072	28.7693		3.074	24.5183
436.577	11.1829																3.14	29.2101		3.131	24.7589
438.427	11.1263																3.201	29.5962		3.207	25.2144
573.67	15.4749																3.271	29.7543		3.269	25.5031
617.666	16.8196																3.336	30.247		3.333	25.6303
632.163	16.7257																3.396	30.383		3.4	26.1399
623.643	16.1876																3.467	30.9143		3.463	26.235
595.883	15.9933																3.529	31.1758		3.534	26.6826
627.642	16.442																3.598	31.3525		3.595	26.8822
647.326	17.1637																3.658	31.8021		3.665	27.239
635.807	16.8473																3.728	31.9382		3.733	27.5865
613.982	16.4921																3.795	32.3483		3.794	27.5575
637.791	16.8598																3.852	32.4595		3.864	28.1823
620.342	16.565																3.927	32.9744		3.929	28.2264
676.189	18.5742																3.989	33.1322		3.998	28.5872
656.936	17.5478																4.055	33.2595		4.06	28.8316
646.567	17.3045																4.12	33.7238		4.131	28.998
663.225	17.765																4.184	33.7054		4.197	29.393
640.211	17.4356																4.254	34.2086		4.26	29.398
664.162	17.8232																4.314	34.2734		4.329	29.859
634.141	17.0137																4.385	34.7015		4.393	30.011
668.212	17.7894																4.45	34.9556		4.466	30.2663
701.702	18.5277																4.514	34.8586		4.526	30.4818
638.657	17.3734																4.58	35.4431		4.597	30.6087
656.504	17.4945																4.647	35.3959		4.666	30.9567
683.786	18.2482																4.714	35.7747		4.724	30.9163
679.503	18.2309																4.776	35.9462		4.8	31.4342
700.315	18.8762																4.847	36.189		4.861	31.4699
682.548	18.8657																4.911	36.4906		4.934	31.7284
685.958	18.5208																4.976	36.4099		4.998	31.9761
690.477	18.3738																5.043	36.8609		5.066	31.9169
699.228	18.8477																5.106	36.9063		5.137	32.3579
714.908	18.9134																5.179	37.2759		5.2	32.325
690.978	18.9596																5.237	37.3579		5.271	32.7342
704.019	18.8113																5.309	37.6086		5.337	32.8863
735.014	20.0565																5.375	37.8837		5.405	32.8441
718.206	19.5195																5.437	37.7744		5.47	33.2743
720.591	19.6306																5.508	38.3708		5.539	33.188
725.442	19.4232																5.57	38.2559		5.607	33.5107
724.474	19.6205																5.639	38.676		5.671	33.6345
716.404	19.4176																5.705	38.8536		5.745	33.827
733.946	19.6825																5.771	38.7958		5.809	34.0753
737.922	19.9229																5.84	39.2676		5.877	34.03
743.636	20.1653																5.902	39.1163		5.945	34.3352
750.461	20.6049																5.971	39.6069		6.011	34.3806
780.81	21.6818																6.036	39.7193		6.084	34.6707
787.236	21.6507																6.106	39.7713		6.145	34.7925
785.061	21.7611																6.169	40.1153		6.22	34.8755
781.761	21.7128																6.238	40.0277		6.285	35.0864
742.535	21.0388																6.303	40.3622		6.349	34.9911
792.331	21.6747																6.367	40.4062		6.422	35.4564
																	6.441	40.7565		6.485	35.3815
																	6.503	40.913		6.556	35.6502
																	6.573	40.9199		6.623	35.8383
																	6.638	41.2084		6.691	35.7052
																	6.703	41.1969		6.762	36.1069
																	6.775	41.5758		6.824	35.9625
																	6.835	41.6147		6.898	36.4045
																	6.91	41.8598		6.964	36.4252
																	6.975	42.0315		7.033	36.3799
																	7.039	41.8911		7.098	36.7815
																	7.11	42.4446		7.168	36.5833
																	7.174	42.2484		7.236	36.9175
																	7.244	42.6618		7.297	36.9072
																	7.309	42.8122		7.374	37.1747
																	7.378	42.7256		7.437	37.3066
																	7.446	43.1393		7.505	37.1876
																	7.509	42.9352		7.574	37.5737
																	7.579	43.4617		7.639	37.4677
																	7.645	43.433		7.712	37.7689
																	7.713	43.5125		7.772	37.7901
																	7.777	43.8725		7.846	37.9684
																	7.847	43.7057		7.913	38.1365
																	7.914	44.0421		7.976	37.93
																	7.975	43.9626		8.047	38.4306
																	8.051	44.4432		8.113	38.3169
																	8.113	44.4756		8.184	38.519
																	8.182	44.4246		8.247	38.6962
																	8.248	44.789		8.318	38.6265
																	8.315	44.6561		8.386	38.9717
																	8.386	45.0783		8.449	38.7496
																	8.444	44.9533		8.518	39.1776
																	8.519	45.3608		8.585	39.1981
																	8.585	45.4535		8.656	39.2332
																	8.648	45.2571		8.718	39.4383
																	8.716	45.7514		8.79	39.3384
																	8.782	45.5897		8.858	39.6038
																	8.852	45.9283		8.92	39.5108
																	8.914	46.0051		8.993	39.9546
																	8.986	46.0962		9.057	39.9266
																	9.051	46.3734		9.128	39.9207
																	9.117	46.1293		9.193	40.1476
																	9.183	46.57		9.258	40.0023
																	9.249	46.5651		9.33	40.3771
																	9.322	46.7695		9.391	40.205
																	9.381	46.8672		9.466	40.6292
																	9.454	46.9022		9.53	40.6679
																	9.52	47.1627		9.599	40.5091
																	9.582	47.0026		9.666	40.886
																	9.652	47.5362		9.732	40.6159
																	9.715	47.4075		9.801	41.062
																	9.787	47.5824		9.867	41.001
																	9.85	47.7619		9.94	41.1707
																	9.917	47.6694		10.006	41.375
																	9.987	48.0848		10.074	41.1661
																	10.05	47.8261		10.141	41.488
																	10.121	48.3671		10.207	41.4157
																	10.186	48.3421		10.28	41.6858
																	10.255	48.3086		10.341	41.6659
																	10.319	48.6626		10.414	41.7685
																	10.387	48.4163		10.48	41.8867
																	10.454	48.8522		10.545	41.757
																	10.519	48.7307		10.618	42.1989
																	10.589	49.0619		10.681	42.0273
																	10.654	49.2497		10.755	42.265
																	10.723	49.0823		10.82	42.3457
																	10.787	49.3848		10.89	42.3149
																	10.854	49.2995		10.959	42.5659
																	10.925	49.7036		11.021	42.3395
																	10.986	49.6051		11.096	42.845
																	11.06	49.9096		11.162	42.7589
																	11.125	49.9766		11.231	42.7415
																	11.19	49.8584		11.299	43.0614
																	11.261	50.3544		11.367	42.7852
																	11.324	50.081		11.435	43.1358
																	11.396	50.4888		11.499	43.0595
																	11.46	50.5011		11.573	43.27
																	11.53	50.5883		11.637	43.4047
																	11.597	50.8301		11.706	43.2047
																	11.66	50.5547		11.773	43.5741
																	11.732	51.1833		11.841	43.412
																	11.798	51.0266		11.913	43.6968
																	11.869	51.1539		11.974	43.6837
																	11.933	51.4219		12.051	43.7951
																	12.003	51.2107		12.116	43.9169
																	12.069	51.5462		12.181	43.6923
																	12.134	51.4284		12.253	44.2231
																	12.206	51.8364		12.318	43.9857
																	12.27	51.8909		12.39	44.1904
																	12.34	51.8026		12.454	44.3167
																	12.404	52.1046		12.525	44.2202
																	12.474	51.9934		12.593	44.5111
																	12.543	52.3324		12.654	44.1384
																	12.604	52.2019		12.728	44.7266
																	12.68	52.6057		12.794	44.6108
																	12.744	52.6156		12.862	44.5454
																	12.81	52.4398		12.926	44.846
																	12.878	52.9694		12.997	44.6462
																	12.945	52.6835		13.066	44.9852
																	13.016	53.0703		13.128	44.7778
																	13.079	53.1131		13.202	45.1765
																	13.15	53.1715		13.268	45.1798
																	13.217	53.4482		13.338	45.0625
																	13.28	53.0105		13.401	45.2774
																	13.351	53.7181		13.469	45.1724
																	13.417	53.5354		13.542	45.4838
																	13.487	53.6558		13.602	45.2884
																	13.548	53.8605		13.679	45.698
																	13.62	53.799		13.743	45.6467
																	13.687	54.1137		13.809	45.5229
																	13.749	53.8207		13.877	45.8335
																	13.821	54.3884		13.943	45.5832
																	13.885	54.2764		14.016	45.9931
																	13.957	54.3705		14.078	45.8916
																	14.018	54.4983		14.149	46.0376
																	14.089	54.4883		14.216	46.2001
																	14.159	54.8539		14.284	45.913
																	14.219	54.5157		14.351	46.3274
																	14.294	55.1768		14.419	46.1586
																	14.358	55.0386		14.491	46.3783
																	14.427	55.0012		14.552	46.4176
																	14.491	55.2941		14.626	46.4417
																	14.559	55.054		14.691	46.5812
																	14.629	55.5644		14.758	46.4321
																	14.692	55.3735		14.828	46.8278
																	14.764	55.7175		14.893	46.7108
																	14.83	55.8312		14.966	46.879
																	14.9	55.6086		15.029	46.9013
																	14.964	55.9739		15.1	46.8477
																	15.032	55.8145		15.169	47.1121
																	15.102	56.1395		15.232	46.8107
																	15.162	56.0949		15.304	47.3443
																	15.236	56.389		15.371	47.232
																	15.3	56.4298		15.44	47.2683
																	15.368	56.3359		15.506	47.5142
																	15.438	56.7386		15.574	47.1595
																	15.503	56.531		15.643	47.6085
																	15.576	56.8961		15.709	47.4534
																	15.638	56.813		15.78	47.7241
																	15.709	56.9775		15.846	47.7821
																	15.777	57.184		15.915	47.597
																	15.841	56.8407		15.983	47.9656
																	15.911	57.456		16.051	47.7075
																	15.977	57.3092		16.122	48.0375
																	16.047	57.5026		16.185	47.9555
																	16.111	57.6916		16.259	48.1484
																	16.181	57.4337		16.324	48.1591
																	16.249	57.8894		16.39	48.0094
																	16.315	57.6753		16.462	48.4424
																	16.385	58.0658		16.525	48.2194
																	16.45	58.105		16.598	48.4637
																	16.521	58.0806		16.662	48.4893
																	16.586	58.3562		16.734	48.5111
																	16.656	58.1332		16.801	48.6811
																	16.724	58.5128		16.864	48.3241
																	16.787	58.3932		16.939	48.9714
																	16.863	58.8089		17.004	48.7223
																	16.925	58.7194		17.073	48.7709
																	16.993	58.6839		17.137	49.022
																	17.063	59.1093		17.209	48.7481
																	17.127	58.8107		17.278	49.137
																	17.199	59.2439		17.341	48.9424
																	17.262	59.1333		17.415	49.2848
																	17.335	59.3859		17.481	49.3
																	17.401	59.4969		17.55	49.0513
																	17.466	59.1369		17.614	49.4739
																	17.538	59.8725		17.685	49.2556
																	17.604	59.5573		17.755	49.5076
																	17.673	59.7677		17.816	49.4436
																	17.736	59.9313		17.891	49.7443
																	17.807	59.7584		17.955	49.7484
																	17.876	60.1491		18.022	49.501
																	17.939	59.9057		18.091	49.9459
																	18.011	60.3929		18.157	49.6783
																	18.076	60.3652		18.229	50.0374
																	18.146	60.2157		18.291	49.8754
																	18.208	60.5884		18.363	50.1232
																	18.278	60.4359		18.431	50.264
																	18.348	60.7678		18.496	49.8419
																	18.408	60.5515		18.567	50.4921
																	18.482	61.1045		18.633	50.1602
																	18.547	61.0352		18.702	50.4045
																	18.615	60.8877		18.765	50.428
																	18.682	61.3155		18.836	50.3771
																	18.748	61.0115		18.903	50.6803
																	18.818	61.489		18.967	50.3659
																	18.88	61.2433		19.038	50.8161
																	18.951	61.6749		19.102	50.7107
																	19.018	61.7918		19.174	50.8357
																	19.084	61.3969		19.236	50.8765
																	19.151	62.0309		19.309	50.8573
																	19.22	61.7247		19.378	51.1102
																	19.288	62.0643		19.439	50.8004
																	19.351	62.0251		19.514	51.3706
																	19.423	62.2028		19.577	51.1387
																	19.488	62.419		19.648	51.2872
																	19.555	62.1164		19.713	51.4127
																	19.622	62.5757		19.781	51.1916
																	19.687	62.4227		19.852	51.5805
																	19.76	62.7636		19.915	51.3126
																	19.821	62.6812		19.986	51.7348
																	19.893	62.8696		20.052	51.753
																	19.96	63.0733		20.122	51.5123
																	20.023	62.7256		20.187	51.8963
																	20.095	63.3997		20.257	51.681
																	20.159	63.0658		20.325	51.9696
																	20.229	63.4129		20.39	51.9405
																	20.294	63.5259		20.464	52.0557
																	20.362	63.3233		20.529	52.2362
																	20.431	63.7603		20.597	52.0175
																	20.495	63.426		20.665	52.3058
																	20.565	63.9918		20.731	52.192
																	20.631	63.9882		20.803	52.4555
																	20.701	63.9323		20.866	52.4596
																	20.765	64.1799		20.939	52.4873
																	20.834	64.0305		21.005	52.638
																	20.902	64.3362		21.069	52.3673
																	20.966	64.249		21.143	52.9594
																	21.04	64.6369		21.207	52.6718
																	21.104	64.6682		21.278	52.8903
																	21.173	64.5778		21.344	53.0529
																	21.239	64.8494		21.412	52.78
																	21.306	64.707		21.483	53.1995
																	21.377	65.1201		21.545	52.845
																	21.439	64.9984		21.619	53.4057
																	21.512	65.2988		21.685	53.3111
																	21.579	65.3773		21.753	53.1439
																	21.643	65.0876		21.82	53.5893
																	21.715	65.7814		21.889	53.2608
																	21.78	65.3816		21.958	53.6172
																	21.85	65.8098		22.02	53.4846
																	21.915	65.911		22.095	53.8014
																	21.986	65.7294		22.16	53.8617
																	22.054	66.1327		22.228	53.5934
																	22.117	65.7133		22.296	54.0142
																	22.187	66.4254		22.363	53.8211
																	22.255	66.3112		22.435	54.121
																	22.323	66.2804		22.495	54.0305
																	22.388	66.6743		22.569	54.2286
																	22.458	66.4005		22.636	54.3153
																	22.526	66.7655		22.699	54.0093
																	22.589	66.5476		22.77	54.6278
																	22.664	67.1304		22.835	54.3224
																	22.728	67.0904		22.907	54.5877
																	22.796	66.9264		22.97	54.6919
																	22.863	67.3322		23.041	54.6035
																	22.93	67.1347		23.11	54.9314
																	23.002	67.5882		23.173	54.5258
																	23.061	67.315		23.243	55.0822
																	23.136	67.8178		23.31	55.0445
																	23.201	67.7774		23.379	54.9653
																	23.267	67.5246		23.442	55.1993
																	23.334	68.149		23.514	55.0295
																	23.401	67.7953		23.58	55.3391
																	23.471	68.2255		23.643	55.1421
																	23.534	68.2219		23.715	55.6208
																	23.604	68.3291		23.779	55.5486
																	23.671	68.6467		23.849	55.5017
																	23.737	68.2368		23.914	55.727
																	23.804	68.8011		23.982	55.5341
																	23.871	68.7509		24.054	56.0065
																	23.941	68.8825		24.114	55.6488
																	24.002	68.9612		24.188	56.2235
																	24.075	69.059		24.254	56.1519
																	24.14	69.2499		24.321	55.9428
																	24.205	69.0353		24.388	56.4305
																	24.275	69.6685		24.454	55.9788
																	24.338	69.49		24.524	56.5419
																	24.41	69.6905		24.589	56.4195
																	24.473	69.7822		24.659	56.55
																	24.541	69.711		24.726	56.8225
																	24.611	70.1932		24.794	56.4838
																	24.674	69.7765		24.86	56.9196
																	24.745	70.4742		24.927	56.7827
																	24.81	70.3572		24.999	57.0664
																	24.878	70.3135		25.061	57.0446
																	24.944	70.7013		25.133	57.1326
																	25.011	70.3361		25.198	57.2432
																	25.079	70.9159		25.264	57.0586
																	25.144	70.7512		25.337	57.653
																	25.215	71.114		25.399	57.3866
																	25.28	71.3167		25.472	57.6842
																	25.35	71.0834		25.537	57.6741
																	25.414	71.4457		25.606	57.6478
																	25.482	71.2929		25.674	57.9528
																	25.553	71.7395		25.737	57.6318
																	25.615	71.5799		25.811	58.2924
																	25.688	71.989		25.877	58.1525
																	25.753	71.9745		25.945	58.1104
																	25.819	71.8169		26.013	58.5151
																	25.889	72.4627		26.081	58.1069
																	25.953	72.1038		26.149	58.5647
																	26.024	72.6074		26.213	58.4786
																	26.089	72.5678		26.286	58.7464
																	26.158	72.6552		26.352	58.88
																	26.226	72.976		26.419	58.6147
																	26.29	72.5648		26.486	59.0624
																	26.363	73.3859		26.554	58.9039
																	26.429	73.1734		26.626	59.2295
																	26.498	73.3055		26.686	59.1891
																	26.564	73.6483		26.762	59.3719
																	26.634	73.3429		26.826	59.4452
																	26.7	73.7583		26.891	59.1827
																	26.766	73.6387		26.962	59.9071
																	26.838	74.1158		27.027	59.5998
																	26.903	74.1696		27.098	59.8703
																	26.971	74.0782		27.162	59.9925
																	27.036	74.4453		27.232	59.9216
																	27.105	74.3057		27.3	60.306
																	27.176	74.7268		27.361	59.811
																	27.237	74.5736		27.435	60.6413
																	27.314	75.0489		27.501	60.4677
																	27.377	74.9995		27.569	60.4436
																	27.443	74.8305		27.633	60.7788
																	27.513	75.5708		27.703	60.5153
																	27.578	75.179		27.771	61.0133
																	27.65	75.6435		27.835	60.7476
																	27.713	75.6841		27.907	61.2639
																	27.785	75.8013		27.972	61.2888
																	27.852	76.1399		28.041	61.1546
																	27.915	75.557		28.104	61.4256
																	27.985	76.5066		28.173	61.3428
																	28.053	76.3261		28.242	61.691
																	28.121	76.4765		28.302	61.499
																	28.186	76.7092		28.377	62.0956
																	28.256	76.6174		28.443	61.9961
																	28.324	77.0664		28.509	61.8878
																	28.387	76.688		28.576	62.3125
																	28.459	77.3854		28.641	62.025
																	28.523	77.3246		28.714	62.5709
																	28.594	77.3649		28.776	62.4318
																	28.656	77.4918		28.846	62.6628
																	28.725	77.5518		28.912	62.9247
																	28.794	78.0099		28.978	62.5392
																	28.856	77.6295		29.045	63.146
																	28.929	78.5301		29.111	62.9782
																	28.994	78.3106		29.182	63.252
																	29.062	78.3017		29.243	63.3343
																	29.127	78.6803		29.316	63.4243
																	29.194	78.3756		29.38	63.6153
																	29.265	79.0638		29.448	63.4849
																	29.327	78.8388		29.517	64.01
																	29.397	79.2567		29.581	63.8876
																	29.463	79.4765		29.653	64.1516
																	29.531	79.1642		29.716	64.1676
																	29.596	79.6749		29.785	64.2113
																	29.664	79.5334		29.854	64.6103
																	29.734	79.9408		29.917	64.1801
																	29.795	79.9023		29.989	64.9681
																	29.869	80.3083		30.055	64.8558
																	29.932	80.367		30.122	64.8716
																	30	80.26		30.188	65.2799
																	30.069	80.865		30.256	64.8884
																	30.134	80.6092		30.325	65.4841
																	30.205	81.1195		30.39	65.3697
																	30.269	81.0206		30.46	65.7399
																	30.337	81.2153		30.527	65.8661
																	30.406	81.5969		30.595	65.68
																	30.47	81.1185		30.662	66.1552
																	30.54	81.9908		30.729	65.9496
																	30.607	81.8645		30.8	66.416
																	30.675	82.029		30.862	66.3583
																	30.741	82.377		30.936	66.6307
																	30.81	82.0359		31	66.65
																	30.878	82.6473		31.067	66.5679
																	30.944	82.4775		31.138	67.2347
																	31.013	82.98		31.201	66.9133
																	31.08	83.0808		31.273	67.3463
																	31.149	83.0522		31.337	67.394
																	31.215	83.4372		31.408	67.4822
																	31.284	83.2666		31.475	67.7903
																	31.354	83.8169		31.539	67.3428
																	31.416	83.6179		31.611	68.2712
																	31.491	84.2092		31.676	68.0623
																	31.555	84.0984		31.744	68.0971
																	31.622	84.0801		31.809	68.4997
																	31.692	84.7525		31.879	68.2433
																	31.756	84.333		31.947	68.7642
																	31.829	84.9835		32.011	68.6166
																	31.892	84.8995		32.083	69.0685
																	31.964	85.2248		32.148	69.1504
																	32.031	85.4739		32.216	68.92
																	32.096	84.9514		32.28	69.5002
																	32.167	86.0163		32.349	69.3242
																	32.233	85.7093		32.418	69.7511
																	32.301	85.832		32.479	69.643
																	32.364	86.1727		32.552	70.1535
																	32.436	86.0936		32.617	70.1946
																	32.503	86.5895		32.683	69.9568
																	32.568	86.3393		32.752	70.635
																	32.639	87.0037		32.817	70.3004
																	32.705	87.0149		32.889	70.8494
																	32.775	86.9886		32.95	70.6991
																	32.838	87.3568		33.02	71.1109
																	32.908	87.2881		33.09	71.3787
																	32.977	87.7271		33.152	70.8408
																	33.039	87.5029		33.222	71.8134
																	33.112	88.2957		33.289	71.5092
																	33.177	88.2036		33.357	71.8251
																	33.245	88.0905		33.421	71.9405
																	33.312	88.7492		33.491	71.9671
																	33.379	88.34		33.557	72.463
																	33.449	89.0545		33.621	72.0497
																	33.513	88.7636		33.69	72.7309
																	33.582	89.3204		33.755	72.7437
																	33.65	89.6254		33.826	72.9756
																	33.715	89.076		33.888	73.0433
																	33.783	90.0079		33.96	73.1301
																	33.851	89.7033		34.028	73.5147
																	33.92	90.1243		34.091	73.254
																	33.983	90.1609		34.163	74.0346
																	34.054	90.4013		34.226	73.8175
																	34.119	90.797		34.296	74.1097
																	34.186	90.3975		34.361	74.3604
																	34.254	91.063		34.427	74.1161
																	34.319	90.9919		34.498	74.7968
																	34.391	91.4765		34.561	74.4688
																	34.452	91.3571		34.631	75.1193
																	34.525	91.7228		34.697	75.2382
																	34.592	92.0138		34.765	75.0312
																	34.656	91.6488		34.83	75.6158
																	34.726	92.5706		34.898	75.4154
																	34.791	92.1893		34.966	75.8629
																	34.861	92.7359		35.031	75.9283
																	34.926	92.8482		35.102	76.1475
																	34.993	92.6298		35.167	76.4929
																	35.062	93.3644		35.234	76.2836
																	35.127	92.9485		35.302	76.7738
																	35.196	93.7623		35.368	76.7567
																	35.263	93.8219		35.439	77.1547
																	35.331	93.7081		35.501	77.2302
																	35.396	94.1912		35.573	77.3755
																	35.466	94.0513		35.64	77.7398
																	35.533	94.4637		35.704	77.3613
																	35.597	94.4284		35.777	78.34
																	35.67	94.9959		35.841	78.0231
																	35.735	95.1338		35.91	78.366
																	35.804	95.0622		35.976	78.7317
																	35.871	95.4543		36.044	78.3909
																	35.938	95.3775		36.112	79.0538
																	36.009	96.0022		36.176	78.7965
																	36.072	95.8171		36.247	79.5453
																	36.145	96.3704		36.313	79.5449
																	36.212	96.5249		36.381	79.3881
																	36.276	96.108		36.447	80.1267
																	36.348	97.1707		36.516	79.8171
																	36.414	96.736		36.584	80.2787
																	36.483	97.2534		36.646	80.2615
																	36.548	97.4905		36.72	80.7873
																	36.619	97.2543		36.785	80.9646
																	36.686	97.8687		36.851	80.6804
																	36.75	97.4615		36.92	81.3846
																	36.82	98.3949		36.985	81.2239
																	36.887	98.3446		37.056	81.7341
																	36.957	98.3887		37.117	81.6543
																	37.021	98.9184		37.189	82.0388
																	37.092	98.7179		37.256	82.297
																	37.159	99.1972		37.318	81.8791
																	37.223	98.9253		37.389	82.905
																	37.296	99.8555		37.454	82.6403
																	37.361	99.7916		37.524	82.9963
																	37.43	99.6447		37.587	83.3083
																	37.497	100.225		37.656	83.1617
																	37.564	100.022		37.724	83.8244
																	37.634	100.718		37.788	83.4065
																	37.696	100.379		37.855	84.1493
																	37.768	101.104		37.923	84.2904
																	37.834	101.204		37.991	84.2057
																	37.899	100.74		38.053	84.6614
																	37.967	101.763		38.124	84.6174
																	38.034	101.405		38.19	85.0349
																	38.103	101.968		38.254	84.922
																	38.167	102.082		38.325	85.6821
																	38.237	102.213		38.388	85.6682
																	38.305	102.681		38.458	85.6788
																	38.37	102.278		38.522	86.0707
																	38.438	102.963		38.589	85.9481
																	38.504	103.106		38.659	86.6127
																	38.575	103.285		38.721	86.2843
																	38.637	103.419		38.791	87.1519
																	38.709	103.66		38.858	87.2253
																	38.775	103.917		38.923	86.9391
																	38.84	103.72		38.99	87.728
																	38.91	104.607		39.056	87.2937
																	38.974	104.43		39.124	88.0875
																	39.045	104.687		39.189	88.0791
																	39.108	104.828		39.259	88.352
																	39.177	104.869		39.326	88.7681
																	39.246	105.571		39.393	88.424
																	39.309	105.068		39.459	89.0801
																	39.379	106.094		39.525	89.0253
																	39.446	106.04		39.595	89.4902
																	39.514	105.951		39.656	89.5404
																	39.579	106.537		39.728	89.8041
																	39.647	106.165		39.793	90.0175
																	39.714	106.956		39.858	89.9061
																	39.781	106.832		39.929	90.8498
																	39.851	107.349		39.993	90.5496
																	39.918	107.656		40.063	91.0211
																	39.986	107.448		40.128	91.1781
																	40.051	107.856		40.196	91.1813
																	40.118	107.809		40.265	91.7902
																	40.187	108.428		40.328	91.3924
																	40.25	108.221		40.4	92.4149
																	40.322	108.866		40.465	92.3256
																	40.387	108.859		40.533	92.2704
																	40.452	108.743		40.598	92.934
																	40.524	109.734		40.668	92.6568
																	40.588	109.234		40.734	93.2466
																	40.659	109.981		40.799	93.2285
																	40.724	109.96		40.869	93.6593
																	40.793	110.135		40.935	93.9771
																	40.861	110.605		41.001	93.729
																	40.925	110.116		41.068	94.4454
																	40.995	111.236		41.135	94.3134
																	41.062	111.066		41.206	94.8864
																	41.131	111.186		41.268	94.8515
																	41.195	111.668		41.34	95.2359
																	41.265	111.452		41.407	95.4781
																	41.331	111.947		41.47	95.1003
																	41.396	111.826		41.54	96.3041
																	41.467	112.573		41.605	95.9383
																	41.532	112.677		41.674	96.3017
																	41.602	112.611		41.738	96.6334
																	41.667	113.136		41.807	96.6166
																	41.735	113.031		41.875	97.2596
																	41.805	113.649		41.937	96.7109
																	41.868	113.383		42.008	97.871
																	41.94	114.152		42.074	97.7389
																	42.006	114.205		42.142	97.7171
																	42.071	113.826		42.207	98.2633
																	42.139	114.938		42.275	98.1158
																	42.205	114.522		42.343	98.7802
																	42.275	115.121		42.405	98.5236
																	42.34	115.218		42.477	99.3435
																	42.408	115.384		42.541	99.4052
																	42.476	115.901		42.61	99.3606
																	42.54	115.26		42.673	99.7452
																	42.61	116.472		42.741	99.7757
																	42.676	116.31		42.812	100.459
																	42.744	116.466		42.873	100.102
																	42.807	116.731		42.946	101.029
																	42.877	116.814		43.011	101.01
																	42.944	117.327		43.076	100.862
																	43.007	116.926		43.143	101.561
																	43.077	117.933		43.208	101.244
																	43.142	117.828		43.278	102.05
																	43.212	118.039		43.341	101.962
																	43.275	118.206		43.41	102.337
																	43.343	118.343		43.477	102.764
																	43.413	119.068		43.542	102.332
																	43.475	118.469		43.609	103.256
																	43.546	119.698		43.676	103.147
																	43.612	119.466		43.745	103.551
																	43.679	119.423		43.808	103.727
																	43.743	119.942		43.879	103.928
																	43.811	119.701		43.943	104.22
																	43.879	120.591		44.01	104.116
																	43.943	120.31		44.079	104.916
																	44.012	120.938		44.143	104.898
																	44.078	121.242		44.214	105.25
																	44.145	120.879		44.277	105.309
																	44.21	121.604		44.346	105.468
																	44.278	121.509		44.414	106.062
																	44.347	122.052		44.477	105.627
																	44.411	122.014		44.548	106.747
																	44.481	122.538		44.613	106.573
																	44.545	122.653		44.681	106.745
																	44.612	122.59		44.746	107.312
																	44.68	123.335		44.814	106.912
																	44.745	123.147		44.882	107.791
																	44.816	123.752		44.948	107.58
																	44.878	123.613		45.017	108.162
																	44.947	123.979		45.084	108.422
																	45.014	124.453		45.15	108.146
																	45.078	123.915		45.217	108.964
																	45.147	125.114		45.284	108.763
																	45.213	124.884		45.354	109.418
																	45.281	125.224		45.417	109.429
																	45.346	125.689		45.491	109.878
																	45.415	125.316		45.555	109.948
																	45.483	126.157		45.621	109.838
																	45.548	125.882		45.691	110.776
																	45.616	126.584		45.755	110.505
																	45.682	126.745		45.826	111.062
																	45.751	126.65		45.889	111.088
																	45.816	127.257		45.959	111.358
																	45.884	127.074		46.026	111.818
																	45.952	127.76		46.09	111.318
																	46.016	127.628		46.162	112.6
																	46.087	128.362		46.227	112.331
																	46.152	128.284		46.296	112.416
																	46.219	128.211		46.359	112.98
																	46.288	129.107		46.429	112.77
																	46.352	128.7		46.497	113.466
																	46.422	129.493		46.561	113.277
																	46.485	129.376		46.632	114.078
																	46.555	129.881		46.698	114.131
																	46.622	130.126		46.764	113.828
																	46.686	129.618		46.829	114.649
																	46.757	130.944		46.897	114.512
																	46.822	130.548		46.966	115.083
																	46.889	130.861		47.028	114.94
																	46.953	131.218		47.099	115.687
																	47.023	131.228		47.166	115.825
																	47.09	131.858		47.231	115.452
																	47.154	131.539		47.299	116.52
																	47.224	132.51		47.366	116.111
																	47.29	132.419		47.435	116.82
																	47.358	132.371		47.499	116.704
																	47.421	132.916		47.568	117.204
																	47.49	132.893		47.636	117.616
																	47.557	133.493		47.7	116.961
																	47.62	133.15		47.769	118.274
																	47.69	134.244		47.835	117.984
																	47.756	134.216		47.904	118.337
																	47.823	133.99		47.967	118.48
																	47.889	134.839		48.036	118.625
																	47.955	134.485		48.103	119.239
																	48.024	135.319		48.167	118.833
																	48.088	135.014		48.237	119.742
																	48.156	135.717		48.302	119.728
																	48.222	136.124		48.372	120.079
																	48.288	135.461		48.436	120.149
																	48.353	136.583		48.506	120.284
																	48.42	136.348		48.573	120.932
																	48.487	136.902		48.636	120.434
																	48.551	136.874		48.707	121.535
																	48.619	137.31		48.77	121.31
																	48.685	137.77		48.839	121.667
																	48.75	137.382		48.906	122.071
																	48.818	138.282		48.973	121.792
																	48.882	138.182		49.042	122.662
																	48.953	138.818		49.106	122.305
																	49.014	138.719		49.176	123.131
																	49.085	139.1		49.242	123.325
																	49.151	139.621		49.31	123.048
																	49.215	139.078		49.376	123.815
																	49.284	140.319		49.443	123.617
																	49.348	139.95		49.511	124.205
																	49.416	140.551		49.576	124.228
																	49.481	140.811		49.647	124.584
																	49.549	140.651		49.713	124.986
																	49.617	141.514		49.779	124.683
																	49.681	141.055		49.846	125.43
																	49.749	142.018		49.913	125.439
																	49.815	142.16		49.983	125.925
																	49.883	142.093		50.047	126.053
																	49.946	142.553		50.118	126.236
																	50.014	142.542		50.185	126.68
																	50.081	143.137		50.25	126.293
																	50.145	143.069		50.322	127.486
																	50.215	143.799		50.387	127.063
																	50.28	144.017		50.456	127.51
																	50.347	143.879		50.522	127.972
																	50.413	144.48		50.589	127.608
																	50.48	144.456		50.658	128.438
																	50.549	145.176		50.722	128.034
																	50.612	145.101		50.793	129.127
																	50.682	145.664		50.859	129.103
																	50.749	145.884		50.927	128.823
																	50.814	145.512		50.993	129.775
																	50.884	146.778		51.062	129.424
																	50.949	146.275		51.13	130.104
																	51.017	146.941		51.193	129.906
																	51.082	147.22		51.266	130.642
																	51.149	146.995		51.332	130.856
																	51.216	147.847		51.399	130.48
																	51.28	147.393		51.467	131.435
																	51.349	148.644		51.534	131.184
																	51.416	148.578		51.604	131.791
																	51.484	148.56		51.666	131.739
																	51.548	149.284		51.737	132.24
																	51.618	149.059		51.805	132.524
																	51.685	149.722		51.868	132.012
																	51.748	149.372		51.938	133.321
																	51.819	150.498		52.004	132.945
																	51.884	150.515		52.073	133.328
																	51.951	150.279		52.137	133.751
																	52.018	151.12		52.206	133.64
																	52.084	150.865		52.274	134.353
																	52.153	151.737		52.339	133.864
																	52.215	151.364		52.407	134.86
																	52.285	152.287		52.474	135.006
																	52.352	152.439		52.543	134.926
																	52.416	151.939		52.606	135.379
																	52.484	153.178		52.676	135.381
																	52.549	152.799		52.744	135.97
																	52.617	153.318		52.808	135.703
																	52.68	153.587		52.879	136.711
																	52.749	153.82		52.944	136.711
																	52.815	154.399		53.012	136.602
																	52.88	153.901		53.077	137.158
																	52.946	154.874		53.144	136.937
																	53.013	155.004		53.212	137.848
																	53.082	155.263		53.276	137.399
																	53.144	155.453		53.347	138.489
																	53.215	155.751		53.413	138.566
																	53.281	156.214		53.48	138.166
																	53.344	155.873		53.547	139.205
																	53.413	157.009		53.614	138.63
																	53.477	156.882		53.683	139.621
																	53.546	157.113		53.749	139.569
																	53.609	157.44		53.818	139.903
																	53.676	157.329		53.886	140.444
																	53.743	158.329		53.952	139.94
																	53.807	157.682		54.018	140.788
																	53.875	158.986		54.085	140.759
																	53.942	158.971		54.154	141.308
																	54.008	158.84		54.218	141.308
																	54.073	159.658		54.289	141.637
																	54.14	159.206		54.355	141.963
																	54.207	160.195		54.421	141.745
																	54.272	160.126		54.492	142.898
																	54.34	160.642		54.557	142.633
																	54.406	161.061		54.627	143.141
																	54.473	160.778		54.693	143.215
																	54.537	161.414		54.76	143.339
																	54.603	161.404		54.83	144.028
																	54.672	162.151		54.893	143.517
																	54.734	161.97		54.965	144.846
																	54.804	162.743		55.031	144.696
																	54.869	162.865		55.099	144.609
																	54.935	162.683		55.166	145.501
																	55.003	163.914		55.234	144.984
																	55.068	163.437		55.302	145.829
																	55.137	164.277		55.368	145.806
																	55.202	164.177		55.437	146.171
																	55.27	164.473		55.504	146.658
																	55.336	165.183		55.571	146.273
																	55.401	164.515		55.638	147.274
																	55.47	166.012		55.707	147.078
																	55.536	165.798		55.775	147.661
																	55.603	165.96		55.839	147.693
																	55.668	166.521		55.911	148.179
																	55.735	166.242		55.977	148.406
																	55.801	167.037		56.042	147.954
																	55.867	166.936		56.112	149.453
																	55.935	167.767		56.178	149.068
																	56.001	168.013		56.247	149.501
																	56.068	167.828		56.313	149.792
																	56.134	168.613		56.382	149.816
																	56.201	168.52		56.451	150.619
																	56.27	169.179		56.514	149.811
																	56.331	168.974		56.583	151.251
																	56.403	169.901		56.651	151.111
																	56.467	169.963		56.717	151.029
																	56.532	169.555		56.783	151.789
																	56.599	170.984		56.851	151.464
																	56.665	170.545		56.919	152.39
																	56.734	171.309		56.983	152.065
																	56.798	171.381		57.054	152.981
																	56.866	171.687		57.119	153.144
																	56.934	172.384		57.188	153.011
																	56.997	171.477		57.252	153.491
																	57.065	173.065		57.32	153.545
																	57.13	172.807		57.39	154.326
																	57.196	173.009		57.452	153.944
																	57.26	173.475		57.524	155.029
																	57.328	173.491		57.589	154.931
																	57.394	174.314		57.655	154.767
																	57.459	173.889		57.723	155.663
																	57.526	175.003		57.787	155.275
																	57.591	175.005		57.858	156.267
																	57.659	175.222		57.921	156.141
																	57.723	175.448		57.99	156.484
																	57.789	175.676		58.057	157.173
																	57.858	176.499		58.124	156.495
																	57.92	175.934		58.19	157.653
																	57.99	177.418		58.258	157.585
																	58.055	177.137		58.325	157.916
																	58.121	177.146		58.389	158.177
																	58.185	177.82		58.458	158.291
																	58.25	177.526		58.524	158.809
																	58.32	178.666		58.591	158.66
																	58.383	178.399		58.659	159.607
																	58.45	179.089		58.725	159.606
																	58.515	179.614		58.794	160.005
																	58.581	179.135		58.859	160.093
																	58.646	180.049		58.927	160.272
																	58.712	180.078		58.996	161.091
																	58.779	180.593		59.06	160.507
																	58.841	180.608		59.13	161.831
																	58.911	181.236		59.197	161.653
																	58.974	181.477		59.264	161.717
																	59.041	181.402		59.33	162.601
																	59.107	182.388		59.396	161.926
																	59.172	182.236		59.466	163.038
																	59.24	183.051		59.531	162.849
																	59.304	182.827		59.6	163.601
																	59.371	183.351		59.666	163.84
																	59.438	184.045		59.733	163.407
																	59.502	183.412		59.801	164.586
																	59.57	184.92		59.868	164.338
																	59.636	184.694		59.938	165.013
																	59.702	184.985		60.002	165.113
																	59.767	185.632		60.074	165.488
																	59.834	185.194		60.138	165.707
																	59.901	186.31		60.206	165.525
																	59.966	186.006		60.274	166.569
																	60.034	186.939		60.339	166.36
																	60.099	187.145		60.408	166.989
																	60.166	186.958		60.472	167.094
																	60.23	187.911		60.541	167.366
																	60.298	187.774		60.609	167.924
																	60.366	188.538		60.673	167.359
																	60.429	188.415		60.745	169.023
																	60.499	189.289		60.81	168.651
																	60.563	189.327		60.878	168.711
																	60.629	189.317		60.944	169.46
																	60.696	190.342		61.013	169.171
																	60.761	190.051		61.081	170.07
																	60.829	190.939		61.146	169.835
																	60.893	190.798		61.215	170.698
																	60.961	191.426		61.282	170.932
																	61.027	191.893		61.348	170.378
																	61.091	191.247		61.414	171.473
																	61.16	193.034		61.481	171.36
																	61.226	192.603		61.55	171.994
																	61.292	192.972		61.612	171.911
																	61.356	193.481		61.684	172.779
																	61.423	193.425		61.75	172.947
																	61.491	194.322		61.815	172.489
																	61.554	193.81		61.882	173.703
																	61.621	195.028		61.947	173.236
																	61.686	195.144		62.017	174.266
																	61.752	194.997		62.08	174.06
																	61.816	195.725		62.149	174.569
																	61.883	195.82		62.217	175.3
																	61.95	196.542		62.282	174.44
																	62.012	196.279		62.349	176.038
																	62.081	197.588		62.417	175.796
																	62.146	197.612		62.484	176.073
																	62.212	197.325		62.548	176.379
																	62.277	198.491		62.617	176.558
																	62.343	198.006		62.684	177.292
																	62.41	199.178		62.75	176.886
																	62.474	198.835		62.818	178.015
																	62.54	199.603		62.883	178.013
																	62.606	200.279		62.953	178.412
																	62.671	199.507		63.016	178.505
																	62.735	200.962		63.085	178.787
																	62.802	200.847		63.152	179.565
																	62.868	201.352		63.215	178.883
																	62.931	201.456		63.285	180.394
																	62.999	202.001		63.35	180.101
																	63.064	202.56		63.417	180.534
																	63.128	202.164		63.484	181.14
																	63.195	203.313		63.55	180.747
																	63.258	203.159		63.62	181.909
																	63.326	203.993		63.685	181.559
																	63.389	203.879		63.753	182.425
																	63.456	204.45		63.819	182.821
																	63.522	205.28		63.886	182.382
																	63.585	204.5		63.952	183.322
																	63.652	206.17		64.019	183.228
																	63.716	205.833		64.086	183.92
																	63.784	206.537		64.15	184.04
																	63.848	206.966		64.22	184.543
																	63.915	206.723		64.286	185.058
																	63.981	207.955		64.353	184.898
																	64.046	207.515		64.421	185.792
																	64.112	208.544		64.487	185.744
																	64.177	208.853		64.556	186.445
																	64.244	208.836		64.62	186.548
																	64.308	209.498		64.691	186.904
																	64.374	209.521		64.757	187.5
																	64.44	210.214		64.822	186.967
																	64.503	210.274		64.892	188.56
																	64.572	211.226		64.957	188.121
																	64.636	211.496		65.025	188.655
																	64.702	211.52		65.091	189.323
																	64.767	212.198		65.157	188.814
																	64.831	212.176		65.226	190.085
																	64.9	213.184		65.291	189.66
																	64.963	213.112		65.36	190.923
																	65.031	213.875		65.426	191.003
																	65.096	214.339		65.493	190.697
																	65.161	213.848		65.56	191.95
																	65.228	215.483		65.628	191.617
																	65.293	214.961		65.696	192.4
																	65.36	215.772		65.76	192.283
																	65.424	216.312		65.829	193.165
																	65.491	216.101		65.896	193.579
																	65.556	217.185		65.961	193.119
																	65.622	216.715		66.03	194.332
																	65.688	218.137		66.096	194.275
																	65.754	218.222		66.165	194.991
																	65.82	218.26		66.228	194.961
																	65.885	219.242		66.298	195.59
																	65.952	219.057		66.365	196.083
																	66.018	219.867		66.429	195.54
																	66.08	219.537		66.497	197.121
																	66.149	220.88		66.563	196.847
																	66.213	221.117		66.631	197.326
																	66.278	220.88		66.696	197.821
																	66.344	221.957		66.763	197.814
																	66.409	221.923		66.831	198.782
																	66.477	222.949		66.896	198.275
																	66.538	222.556		66.963	199.532
																	66.607	223.71		67.029	199.832
																	66.672	224.024		67.097	199.734
																	66.736	223.525		67.161	200.429
																	66.802	225.073		67.23	200.543
																	66.867	224.782		67.297	201.27
																	66.934	225.623		67.362	201.021
																	66.996	225.866		67.43	202.226
																	67.063	226.211		67.495	202.361
																	67.128	227.034		67.562	202.272
																	67.193	226.546		67.627	203.062
																	67.257	227.809		67.693	202.944
																	67.323	228.109		67.762	204.172
																	67.39	228.443		67.825	203.658
																	67.453	228.783		67.894	205.006
																	67.519	229.166		67.961	205.317
																	67.585	229.869		68.027	204.804
																	67.648	229.574		68.093	206.135
																	67.714	230.873		68.159	205.748
																	67.777	230.919		68.227	206.812
																	67.844	231.241		68.292	206.936
																	67.907	231.771		68.36	207.352
																	67.971	231.791		68.427	208.05
																	68.038	233.087		68.492	207.707
																	68.101	232.506		68.558	208.736
																	68.168	234.095		68.625	208.83
																	68.233	234.337		68.694	209.659
																	68.298	234.065		68.756	209.639
																	68.363	235.185		68.825	210.183
																	68.428	234.921		68.892	210.634
																	68.493	235.99		68.957	210.429
																	68.558	236.071		69.026	212.004
																	68.624	236.902		69.091	211.81
																	68.689	237.44		69.159	212.37
																	68.755	237.279		69.224	212.676
																	68.818	238.052		69.291	212.815
																	68.883	238.235		69.358	213.869
																	68.95	239.312		69.423	213.435
																	69.012	239.118		69.492	214.954
																	69.079	240.09		69.558	215.041
																	69.145	240.44		69.625	214.854
																	69.208	240.219		69.691	216.171
																	69.275	241.898		69.758	215.713
																	69.339	241.456		69.783	216.171
																	69.405	242.432
																	69.469	242.633
																	69.535	243.015
																	69.601	243.937
																	69.664	243.445
																	69.732	245.195
																	69.796	245.216
																	69.862	245.366
																	69.926	246.413
																	69.993	246.187
																	70.058	247.153
																	70.122	247.239
																	70.19	248.28
																	70.253	248.73
																	70.319	248.569
																	70.383	249.595
																	70.413	250.129

## Sheet: Figure 4d,e
Figure 4d									Figure 4e
Mechanical properties from comppresion simulation									Displacement-Force curves from comppresion tests
	Stiffness (N/mm)	Yield force (N)							ML-inspired deign			Uniform deign
ML-inspired deign	3867	1016.6							Displacement (mm)	Force (N)		Displacement (mm)	Force (N)
TO deign	3863	856.8							0.00022	1.25408		0.002	-0.23127
Uniform deign	3766	834.5							0.00311	1.10269		0.0029	-0.10729
									0.00393	2.05636		0.00448	-0.83327
Displacement-Force curve from comppresion simulation									0.00543	0.87023		0.00609	-0.77605
ML-inspired deign			TO deign			Uniform deign			0.00679	0.78857		0.00848	-0.96679
Displacement (mm)	Force (N)		Displacement (mm)	Force (N)		Displacement (mm)	Force (N)		0.00768	1.31965		0.01162	-0.48518
0	0		0	0		0	0		0.00894	1.27316		0.01299	-0.52214
0.01	59.3696		0.005	20.4168		0.012	34.5569		0.01053	0.89526		0.01476	-0.4673
0.015	76.3568		0.01	40.8735		0.017	50.0355		0.0135	1.58429		0.01508	-1.04785
0.02	93.3439		0.015	61.3301		0.022	65.514		0.01566	1.27733		0.01656	-0.68307
0.025	110.331		0.02	81.7868		0.027	80.9926		0.01687	2.83897		0.01839	-0.77128
0.03	127.318		0.025	102.244		0.032	96.4711		0.01828	4.14789		0.0188	-0.44227
0.035	144.305		0.03	122.7		0.037	111.95		0.01961	6.81043		0.02137	-0.47565
0.04	161.292		0.035	143.157		0.042	127.428		0.02079	8.73804		0.02244	-0.95367
0.045	178.28		0.04	163.614		0.04701	142.907		0.02208	12.0115		0.02477	-1.086
0.05	195.267		0.045	184.07		0.05201	158.385		0.0244	14.559		0.02574	1.10149
0.055	212.254		0.05	204.527		0.05701	173.864		0.02589	17.7842		0.02781	5.42521
0.06	229.241		0.055	224.984		0.06201	189.342		0.02771	20.0564		0.02847	9.22799
0.065	246.228		0.06	245.44		0.06701	204.821		0.02919	21.5381		0.0298	11.8387
0.07001	263.215		0.065	273.667		0.07201	220.299		0.0298	21.0595		0.03156	13.9701
0.07501	287.91		0.07	290.095		0.07701	243.269		0.03208	23.5194		0.03431	15.8787
0.08002	307.271		0.075	304.891		0.08201	266.323		0.03331	26.7285		0.03552	16.7996
0.08502	325.021		0.08	330.514		0.08701	290.229		0.03548	28.3265		0.03707	17.9648
0.09003	345.594		0.085	353.203		0.09201	303.602		0.03792	29.8953		0.03792	18.7254
0.09503	365.608		0.08999	367.159		0.097	322.557		0.03931	32.1776		0.03959	20.3621
0.10003	383.359		0.09499	386.439		0.102	346.005		0.04097	33.8918		0.04099	21.2419
0.10504	399.408		0.09999	410.296		0.107	359.28		0.04198	33.9991		0.04199	22.437
0.11004	419.796		0.10499	432.217		0.11199	374.194		0.04278	35.9225		0.04386	24.4355
0.11504	436.999		0.10999	448.043		0.117	397.409		0.04438	36.9632		0.04464	25.4202
0.12005	458.897		0.11498	465.376		0.12201	412.08		0.04564	39.2538		0.0471	27.6834
0.12505	492.574		0.11997	485.65		0.12701	425.795		0.04698	41.2977		0.04771	27.2703
0.13005	522.164		0.12498	505.413		0.13202	439.879		0.04948	44.6004		0.05005	29.0102
0.13505	533.413		0.12999	522.084		0.13702	454.239		0.05246	47.8637		0.05092	30.9491
0.14005	546.206		0.13499	533.872		0.14202	464.15		0.05283	49.5005		0.0528	32.1645
0.14505	561.398		0.14	546.847		0.14703	478.878		0.05496	51.0329		0.05393	32.9959
0.15005	580.624		0.145	563.096		0.15203	493.991		0.05597	51.6635		0.05474	34.3996
0.15505	594.066		0.15001	583.578		0.15704	516.522		0.05742	54.0584		0.05631	37.5289
0.16005	627.228		0.15503	595.425		0.16204	536.482		0.0586	55.598		0.05883	39.0208
0.16505	654.658		0.16004	604.313		0.16705	555.813		0.06004	59.1123		0.06024	40.7648
0.17005	673.293		0.16504	619.753		0.17205	569.814		0.06089	59.1898		0.06103	41.4473
0.17505	694.019		0.17005	640.779		0.17706	592.257		0.06296	63.7335		0.06257	43.3767
0.18005	708.949		0.17505	651.407		0.18206	609.563		0.06537	67.6966		0.06409	45.8616
0.18505	724.592		0.18005	667.726		0.18706	618.631		0.06789	70.9641		0.06606	47.2498
0.19005	742.56		0.18505	676.05		0.19207	638.404		0.06907	73.2577		0.06692	49.6209
0.19505	750.308		0.19004	680.287		0.19707	651.05		0.06964	74.8396		0.06783	51.9121
0.20005	766.258		0.19505	693.344		0.20208	661.071		0.07097	74.0623		0.06919	52.647
0.20505	769.238		0.20006	707.524		0.20708	671.948		0.07204	77.216		0.07104	56.3061
0.21005	784.844		0.20507	706.68		0.21208	683.515		0.07361	80.3274		0.07319	56.6375
0.21503	791.795		0.21007	714.459		0.21707	692.14		0.07546	83.6742		0.07357	58.0656
0.22	801.902		0.21507	736.166		0.22206	708.36		0.07749	86.8016		0.0744	59.157
0.22498	811.96		0.22007	746.434		0.22704	710.191		0.07907	91.0503		0.07603	61.7206
0.22997	824.54		0.22507	746.54		0.23203	720.613		0.08062	93.1442		0.07707	65.679
0.23495	833.001		0.23006	750.636		0.23702	738.891		0.08171	96.7544		0.07925	68.9071
0.23992	840.946		0.23506	767.717		0.24201	741.276		0.08339	97.7385		0.08023	71.1214
0.24491	869.477		0.24005	785.431		0.24699	750.033		0.08407	99.4176		0.08142	72.5699
0.24989	868.467		0.24505	792.444		0.25198	760.636		0.08508	102.718		0.08233	76.5592
0.25488	888.366		0.25004	797.898		0.25697	775.379		0.08656	105.476		0.08302	77.0414
0.25987	896.22		0.25503	799.274		0.26195	793.132		0.0888	110.858		0.08427	78.7318
0.26488	901.586		0.26003	801.095		0.26694	807.384		0.09087	115.126		0.08611	84.1767
0.26988	924.36		0.26504	816.7		0.27193	820.422		0.09362	119.83		0.08832	86.9942
0.27489	921.446		0.27005	832.194		0.27692	831.333		0.09441	121.313		0.08927	92.4248
0.27991	938.395		0.27506	842.462		0.2819	831.92		0.09543	123.733		0.09104	94.5657
0.28493	917.264		0.28005	850.942		0.28689	829.895		0.09567	123.872		0.09252	97.9751
0.28996	934.699		0.28503	863.659		0.29188	831.47		0.09701	126.95		0.09334	100.603
0.29498	948.477		0.29002	865.327		0.29687	836.026		0.09835	130.489		0.09367	101.235
0.30001	948.532		0.295	866.142		0.30186	842.087		0.09973	132.595		0.09474	104.119
0.30504	966.223		0.29999	867		0.30684	853.139		0.10158	139.644		0.09555	106.27
0.31006	968.804		0.305	882.364		0.31183	861.697		0.10384	143.689		0.09687	109.041
0.31509	961.879		0.31003	875.433		0.31682	866.611		0.10485	148.746		0.09894	113.925
0.32012	968.891		0.31504	874.725		0.3218	864.439		0.10633	151.12		0.09953	117.869
0.32514	977.143		0.32004	888.805		0.32679	862.525		0.10741	151.575		0.10166	122.031
0.33017	980.759		0.32504	890.048		0.33178	866.731		0.10906	155.962		0.10229	126.708
0.3352	1006.91		0.33004	921.873		0.33676	871.687		0.11001	159.55		0.10329	129.261
0.34023	1031.59		0.33504	930.142		0.34175	887.809		0.11134	162.831		0.10556	134.638
0.34525	1055.33		0.34004	913.909		0.34674	881.795		0.11245	167.664		0.1068	135.019
0.35028	1063.54		0.34504	907.518		0.35173	894.382		0.11418	172.077		0.10788	138.699
0.35531	1074.36		0.35004	922.455		0.35672	899.242		0.11451	172.811		0.10913	142.751
0.36034	1081.38		0.35504	925.299		0.36171	893.149		0.11701	180.136		0.11046	145.695
0.36536	1107.03		0.36005	938.093		0.3667	898.601		0.11893	184.415		0.1119	146.406
0.37039	1085.13		0.36505	944.705		0.37169	904.238		0.12009	186.213		0.11231	152.3
0.37542	1096.4		0.37005	962.936		0.37668	917.472		0.12087	187.414		0.11293	155.162
0.38044	1078.81		0.37506	975.257		0.38168	925.718		0.12276	192.987		0.11519	161.017
0.38547	1098.38		0.38006	985.172		0.38668	914.052		0.12384	197.148		0.1167	164.847
0.3905	1106.22		0.38505	993.74		0.39169	913.181		0.12412	199.046		0.11842	167.584
0.39552	1088.4		0.39003	997.196		0.3967	916.536		0.12571	204.631		0.11919	171.501
0.40055	1112.98		0.39501	991.077		0.40172	909.004		0.12712	206.728		0.12041	175.473
0.40558	1117.43		0.4	983.915		0.40674	913.742		0.12922	211.917		0.12076	177.382
0.41061	1134.36		0.40499	991.56		0.41176	928.731		0.13078	217.412		0.12199	179.756
0.41563	1127.47		0.40997	1017.55		0.41673	934.63		0.13269	223.882		0.12435	187.735
0.42066	1148.07		0.41495	1017.59		0.4217	942.992		0.13291	222.71		0.12524	192.521
0.42569	1154.08		0.41993	1016.09		0.42666	948.511		0.13493	228.277		0.12672	194.334
0.43072	1147.66		0.42492	1032.44		0.43163	944.73		0.13634	231.836		0.12825	199.587
0.43574	1148.79		0.42991	1023.8		0.4366	954.294		0.13729	235.832		0.12872	201.224
0.44077	1183.95		0.43495	1037.24		0.44156	952.291		0.13884	240.407		0.12927	204.371
0.4458	1196.05		0.43995	1053.19		0.44652	958.435		0.13982	241.879		0.13145	212.957
0.45082	1186.18		0.44496	1054.28		0.45149	973.995		0.14132	248.716		0.1324	214.575
0.45585	1192.85		0.44996	1061.75		0.45646	969.026		0.14226	252.544		0.13359	216.947
0.46088	1190.19		0.45496	1042.85		0.46142	961.691		0.14353	253.871		0.13491	225.775
0.46591	1193.2		0.45997	1044.46		0.46639	955.891		0.1451	254.771		0.13544	227.242
0.47093	1177.39		0.46497	1064.48		0.47135	960.128		0.14622	263.748		0.13634	232.426
0.47596	1192.23		0.46998	1076.8		0.47632	953.571		0.14803	266.349		0.13854	241.425
0.48099	1188.67		0.47498	1076.22		0.48129	965.258		0.14928	273.224		0.13999	243.761
0.48601	1183.51		0.47998	1086.24		0.48625	976.567		0.14939	272.701		0.14098	245.659
0.49104	1168.81		0.48498	1075.88		0.49122	983.024		0.15174	283.367		0.14169	252.146
0.49607	1190.85		0.49	1067.14		0.49618	986.123		0.15446	288.233		0.14199	253.182
0.5011	1177.1		0.49501	1051.74		0.50115	986.483		0.15574	293.363		0.14355	256.506
0.50612	1183.23		0.50002	1052.31		0.50611	980.46		0.15655	293.391		0.14448	260.426
0.51115	1173.56		0.50501	1050.67		0.51108	997.2		0.15815	295.671		0.14541	267.179
0.51618	1193.79		0.50998	1051.59		0.51605	992.797		0.15837	299.364		0.14646	271.457
0.5212	1204.46		0.51495	1055.92		0.52101	994.173		0.1591	300.815		0.14781	276.608
0.52623	1190.72		0.51992	1059.04		0.52598	998.801		0.16015	303.99		0.14895	285.533
0.53126	1204.23		0.52489	1071.26		0.53094	1005.44		0.16156	307.782		0.15095	287.93
0.53629	1220.11		0.52986	1074.02		0.53591	1001.13		0.16289	314.465		0.15163	290.602
0.54131	1212.43		0.53482	1045.65		0.54087	1005.66		0.16412	323.642		0.15339	296.746
0.54634	1186.88		0.53979	1053.77		0.54584	1011.91		0.16464	325.415		0.15396	301.032
0.55137	1184.08		0.54476	1055.64		0.55081	1004.34		0.16748	335.357		0.15441	302.842
0.55639	1176.04		0.54977	1049.11		0.55577	1013.19		0.16829	335.081		0.15576	307.222
0.56142	1186.58		0.5548	1049.98		0.56074	1011.46		0.16931	339.534		0.1573	316.803
0.56645	1181.79		0.55982	1060.14		0.5657	1022.46		0.17119	345.587		0.15874	323.33
0.57148	1167.22		0.56485	1057.41		0.57067	1026.39		0.17209	347.766		0.15957	327.148
0.5765	1176.34		0.56988	1043.09		0.57564	1027.2		0.17232	348.618		0.16001	330.983
0.58153	1194.23		0.5749	1043.2		0.5806	1028.16		0.17417	354.543		0.16155	332.652
0.58656	1182.03		0.57994	1051.62		0.58557	1026.6		0.17485	359.449		0.16323	335.776
0.59158	1162.68		0.58498	1043		0.59053	1027.04		0.17634	364.423		0.16389	340.613
0.59661	1176.09		0.59001	1036.87		0.59551	1038.66		0.17787	372.707		0.16549	348.231
0.60164	1186.11		0.59505	1034.9		0.6005	1049.36		0.17805	373.754		0.16649	350.935
0.60667	1189.74		0.60008	1043.92		0.60548	1044.32		0.17941	379.364		0.16686	352.539
0.6117	1209.09		0.60512	1042.67		0.61047	1043.79		0.18093	384.843		0.16797	360.858
0.61672	1219.46		0.61015	1053.96		0.61546	1048.25		0.18233	388.716		0.17002	366.943
0.62175	1208.31		0.61519	1063.63		0.62046	1050.92		0.18407	395.213		0.17112	372.14
0.62677	1215.24		0.62022	1066.55		0.62545	1050.94		0.18436	398.561		0.17214	377.005
0.6318	1216.36		0.62526	1065.34		0.63044	1057.14		0.18511	401.781		0.17256	377.888
0.63683	1215.77		0.63029	1071.32		0.63544	1055.32		0.18701	409.641		0.17393	383.899
0.64186	1202.84		0.63533	1069.68		0.64045	1049.52		0.1886	417.629		0.17642	389.761
0.64688	1198.74		0.64036	1058.66		0.64544	1056.47		0.19016	424.115		0.17709	391.22
0.65191	1209.47		0.64539	1058.77		0.65043	1056.46		0.19027	423.656		0.17803	393.45
0.65694	1191.7		0.65039	1056.6		0.65544	1054.69		0.19156	428.323		0.1799	401.037
0.66197	1168.26		0.65539	1060.01		0.66044	1047		0.19348	431.229		0.1799	401.528
0.66699	1176.94		0.6604	1065.51		0.66544	1043.24		0.19445	434.853		0.1813	410.614
0.67202	1183.15		0.66542	1063.56		0.67044	1048.21		0.19673	441.125		0.18306	415.19
0.67705	1181.99		0.67042	1056.7		0.67544	1054.98		0.19729	445.607		0.18423	417.424
0.68208	1213.09		0.67539	1066.04		0.68044	1052.62		0.19756	448.653		0.18538	420.665
0.6871	1210		0.68041	1067.76		0.68544	1062.43		0.1993	454.309		0.18601	426.702
0.69213	1210.8		0.68541	1054.26		0.69043	1046.77		0.20083	460.945		0.1865	429.189
0.69716	1223.91		0.6904	1051.3		0.69544	1055.13		0.2024	467.482		0.18845	433.993
0.70218	1213.51		0.69539	1062.66		0.70043	1054.69		0.20354	473.322		0.18975	440.742
0.70721	1203.96		0.70037	1065.54		0.70544	1062.88		0.2036	473.313		0.19222	447.556
0.71224	1206.82		0.70539	1054.78		0.71043	1067.24		0.2047	471.02		0.19313	450.751
0.71726	1207.99		0.71041	1066.4		0.71544	1073.44		0.20676	480.304		0.19335	451.022
0.72229	1208.59		0.71539	1065.33		0.72044	1060.27		0.20761	486.943		0.19473	455.411
0.72732	1176.9		0.72038	1079.24		0.72543	1061.74		0.20992	495.567		0.1958	457.733
0.73235	1187.31		0.72537	1072.98		0.73043	1060.74		0.21019	500.101		0.19729	464.1
0.73737	1177.32		0.73039	1073.37		0.73543	1054.54		0.21169	506.033		0.19866	468.244
0.7424	1163.61		0.7354	1057.97		0.74044	1049.42		0.21333	506.514		0.19939	469.458
0.74743	1175.93		0.74041	1059.58		0.74543	1053.49		0.21461	512.425		0.20045	473.816
0.75246	1187.79		0.74541	1060.91		0.75044	1049.32		0.21573	513.298		0.2007	476.964
0.75748	1182.09		0.75043	1062.48		0.75543	1046.99		0.21658	516.385		0.20256	485.084
0.76251	1188.71		0.75543	1061.86		0.76043	1039.94		0.21824	524.017		0.20536	490.345
0.76754	1199.35		0.76043	1073.57		0.76544	1050.45		0.21816	523.391		0.20628	491.087
0.77256	1223.21		0.7654	1084.46		0.77043	1041.31		0.21992	530.066		0.20738	496.327
0.77759	1220		0.77036	1084.63		0.77543	1034.72		0.22093	534.521		0.20888	501.872
0.78262	1233.23		0.77532	1085.37		0.78044	1044.5		0.22305	543.032		0.20893	502.56
0.78764	1260.24		0.78029	1087.51		0.78543	1060.67		0.2238	549.073		0.21072	508.221
0.79267	1251.6		0.78525	1101.45		0.79045	1066.01		0.22521	551.31		0.21122	508.224
0.7977	1242.35		0.79021	1116.3		0.79543	1053.23		0.22649	555.885		0.21291	512.851
0.80273	1250.55		0.79517	1121.13		0.80041	1042.34		0.22779	558.294		0.21478	514.947
0.80776	1253.09		0.80013	1117.65		0.80543	1040.87		0.22909	559.075		0.21572	520.201
0.81278	1250.17		0.80509	1115.1		0.81043	1029.94		0.22994	564.404		0.2173	526.069
0.81781	1226.84		0.81006	1120.48		0.81545	1040.42		0.23187	568.557		0.21758	527.176
0.82284	1244.84		0.81501	1119.03		0.82047	1032.01		0.23265	572.12		0.21873	530.062
0.82786	1252.68		0.81998	1125.53		0.82549	1025.19		0.23292	574.31		0.22011	535.089
0.83289	1248.56		0.82493	1134.66		0.83051	1026.35		0.23392	581.453		0.22194	541.044
0.83792	1256.27		0.82989	1139.48		0.83547	1031.88		0.23619	588.325		0.22309	543.36
0.84294	1256.91		0.83485	1141.02		0.84039	1031.67		0.23749	588.495		0.22487	550.968
0.84797	1239.52		0.83981	1154.75		0.8453	1037.46		0.23922	594.435		0.22516	552.631
0.853	1270.66		0.84477	1142.71		0.85026	1026.32		0.24002	598.401		0.22765	556.933
0.85803	1279.94		0.84973	1144.17		0.85534	1017.22		0.23998	600.706		0.2287	560.394
0.86305	1279.14		0.85469	1150.47		0.86042	1014.38		0.24155	604.337		0.23076	559.909
0.86808	1287.94		0.85965	1161.63		0.86551	1006.5		0.24259	610.572		0.23148	564.504
0.87311	1275.72		0.86461	1159.2		0.87053	1014.84		0.24508	618.596		0.23234	565.487
0.87814	1258.05		0.86957	1155.62		0.87552	1011.59		0.24561	624.679		0.23444	567.988
0.88316	1261.62		0.87452	1156.65		0.8805	1005.82		0.24671	626.013		0.23528	573.716
0.88819	1275.97		0.87948	1143.68		0.88547	1016.74		0.24876	631.478		0.23523	576.844
0.89322	1265.88		0.88444	1130.81		0.89045	1024.86		0.24929	626.391		0.23697	581.418
0.89824	1243.76		0.8894	1137.5		0.89542	1036.61		0.25034	629.365		0.23841	585.861
0.90327	1241.78		0.89436	1141.79		0.9004	1046.48		0.25196	636.748		0.24091	589.323
0.9083	1227.36		0.89932	1136.66		0.90538	1042.25		0.25335	643.253		0.24165	593.324
0.91332	1212.02		0.90428	1131.81		0.91029	1040.59		0.25422	648.776		0.2439	598.397
0.91835	1225.94		0.90924	1128.18		0.91527	1045.2		0.25492	652.121		0.24482	602.833
0.92338	1252.43		0.9142	1108.16		0.92031	1059.17		0.25761	661.012		0.24536	604.943
0.92841	1257.87		0.91915	1119.48		0.92536	1066.63		0.25861	661.968		0.24765	609.72
0.93343	1241.85		0.92412	1118.02		0.93041	1068.78		0.26	665.206		0.24857	610.242
0.93846	1252.44		0.92908	1129.95		0.93547	1071.74		0.26168	668.848		0.24994	613.222
0.94349	1270.15		0.93403	1130.27		0.94052	1071.51		0.26263	673.199		0.25133	615.208
0.94852	1250.89		0.93899	1121.82		0.94556	1075.42		0.2629	673.071		0.25244	616.088
0.95354	1267.5		0.94395	1117.45		0.95049	1078.58		0.2642	674.252		0.25413	621.784
0.95857	1293.24		0.94891	1090.66		0.9554	1074.6		0.26506	679.762		0.25525	622.281
0.9636	1278.85		0.95402	1101.73		0.96032	1073.42		0.26642	683.764		0.25605	627.304
0.96862	1272.96		0.95914	1084.83		0.96523	1073.74		0.26789	688.744		0.25736	632.615
0.97365	1277.48		0.96426	1059.19		0.97014	1074.66		0.26924	694.427		0.25905	637.279
0.97868	1274.4		0.96933	1071.53		0.97523	1082.26		0.27011	699.137		0.2607	637.572
0.9837	1271.33		0.97435	1075.12		0.98038	1094.64		0.27122	702.412		0.26238	643.526
0.98873	1268.25		0.97937	1062.37		0.98544	1110.64		0.27256	704.915		0.26372	643.178
0.99376	1265.17		0.98439	1074.92		0.99045	1122.85		0.27422	706.424		0.26515	646.356
0.99879	1262.09		0.98941	1061.19		0.99544	1117.65		0.2747	708.88		0.26697	647.655
1.00381	1259.02		0.99443	1067.51		1.00045	1120.06		0.27656	717.716		0.26703	652.259
1.00884	1255.94		0.99945	1055.68		1.00544	1130.21		0.27783	721.154		0.26805	653.359
1.01387	1252.86		1.00447	1053.54		1.01045	1129.22		0.27809	724.151		0.26963	652.874
1.0189	1249.79		1.00949	1051.4		1.01545	1136.33		0.27968	731.012		0.27043	658.008
1.02392	1246.71		1.01451	1049.26		1.02044	1122.78		0.28144	736.627		0.27298	663.964
1.02895	1243.63		1.01953	1047.11		1.02545	1120.24		0.28319	734.992		0.27423	668.659
1.03398	1240.56		1.02455	1044.97		1.03044	1110.26		0.28441	739.564		0.27572	668.795
			1.02957	1042.83		1.03545	1108.4		0.28537	740.39		0.2768	669.513
			1.03459	1040.68		1.04044	1099.77		0.28697	747.913		0.27804	675.955
			1.03961	1038.54		1.04538	1103.89		0.28731	748.863		0.27892	676.459
			1.04463	1036.4		1.05023	1103.11		0.28863	754.352		0.28004	676.377
			1.04965	1034.26		1.05508	1091.72		0.29043	758.424		0.28146	681.318
			1.05467	1032.11		1.05995	1089.12		0.29166	761.018		0.28325	682.62
			1.0597	1029.97		1.065	1086.51		0.29299	767.084		0.28445	689.84
						1.07009	1083.91		0.29402	769.548		0.28644	688.263
						1.07519	1081.3		0.29546	774.328		0.28742	693.28
						1.08029	1078.7		0.296	773.621		0.28884	694.799
						1.08538	1076.09		0.2973	775.442		0.29009	697.055
						1.09048	1073.49		0.29838	778.57		0.29208	700.117
						1.09558	1070.88		0.30043	782.369		0.29293	702.135
						1.10062	1068.28		0.30105	789.04		0.29346	703.399
						1.10556	1065.67		0.30322	793.223		0.29592	713.872
						1.1105	1063.07		0.30433	795.938		0.2974	713.974
						1.11544	1060.46		0.30528	797.873		0.29931	715.268
									0.30553	797.851		0.30042	713.988
									0.30652	798.52		0.30173	717.03
									0.30795	804.478		0.30319	717.766
									0.30995	811.063		0.30473	720.556
									0.31153	817.866		0.30622	726.618
									0.31312	823.449		0.30624	726.121
									0.31356	819.488		0.30845	729.682
									0.31487	823.85		0.30938	729.578
									0.31676	829.6		0.31069	731.497
									0.31785	830.092		0.31263	736.616
									0.31901	830.865		0.31435	739.276
									0.32045	835.894		0.31562	739.434
									0.32266	842.805		0.31732	742.216
									0.32317	848.482		0.31891	747.002
									0.32406	849.662		0.31979	752.073
									0.32594	847.346		0.32188	753.428
									0.32651	846.469		0.3224	750.89
									0.32788	852.107		0.3248	751.772
									0.32938	851.65		0.32555	756.056
									0.33032	855.126		0.32662	753.775
									0.3311	857.918		0.32813	757.473
									0.33305	865.126		0.32979	760.944
									0.33518	870.592		0.33184	765.463
									0.33617	869.965		0.33351	768.073
									0.33729	871.968		0.33498	770.846
									0.33768	873.728		0.33703	770.632
									0.33918	876.844		0.33825	771.48
									0.34027	882.179		0.33937	775.659
									0.34221	882.88		0.34057	774.451
									0.34313	887.141		0.34096	777.237
									0.34474	893.471		0.34213	778.644
									0.34661	895.544		0.34438	780.198
									0.34651	898.599		0.3456	784.426
									0.34805	897.174		0.34803	792.705
									0.34921	898.342		0.34922	788.35
									0.35048	899.453		0.351	789.369
									0.35227	902.719		0.35211	792.08
									0.35315	903.356		0.3535	794.722
									0.35507	912.965		0.35576	802.323
									0.35629	914.114		0.35613	801.523
									0.35768	915.771		0.35758	803.623
									0.35926	920.355		0.35905	799.558
									0.36059	922.285		0.36081	801.932
									0.36152	922.666		0.36195	804.78
									0.36222	924.922		0.36383	804.994
									0.36324	923.033		0.36442	806.503
									0.36514	929.974		0.36637	812.635
									0.36671	933.717		0.36825	813.974
									0.36865	939.448		0.37098	821.784
									0.37016	941.642		0.37349	822.067
									0.3713	938.994		0.37458	823.447
									0.37235	939.484		0.37682	824.978
									0.37439	939.958		0.37775	825.799
									0.37505	943.735		0.37784	827.42
									0.37628	947.904		0.37919	825.603
									0.37644	948.3		0.38078	827.874
									0.37814	953.267		0.38298	829.315
									0.38023	958.828		0.38428	831.839
									0.38161	960.123		0.38622	833.516
									0.38275	959.795		0.38703	830.42
									0.38431	959.97		0.38882	834.023
									0.38513	959.469		0.39012	836.092
									0.3869	962.096		0.39174	837.82
									0.38802	967.339		0.39327	840.545
									0.38976	971.557		0.39599	850.768
									0.39056	973.592		0.39709	848.768
									0.39113	973.562		0.39936	846.323
									0.39247	973.81		0.40005	844.98
									0.39423	976.363		0.40185	846.842
									0.39512	977.64		0.40312	850.299
									0.39679	985.755		0.40349	851.785
									0.39847	990.108		0.40482	852.777
									0.40075	989.48		0.40616	854.262
									0.40175	989.952		0.4077	856.085
									0.4032	987.409		0.40966	858.781
									0.40411	988.539		0.41145	860.717
									0.40513	990.855		0.41306	862.176
									0.40719	993.217		0.41507	864.558
									0.4077	994.994		0.41646	866.594
									0.40987	998.652		0.41815	867.146
									0.41002	1000.75		0.41971	870.488
									0.41071	1001.97		0.42214	875.17
									0.41303	1007.85		0.4232	871.029
									0.41448	1012.47		0.42484	870.993
									0.41662	1010.83		0.42599	873.876
									0.41754	1011.87		0.42767	872.349
									0.41915	1014.01		0.42887	874.908
									0.42026	1013.58		0.42914	877.212
									0.42145	1015.66		0.4307	880.794
									0.42294	1021.87		0.43315	887.457
									0.42356	1022.81		0.43536	889.781
									0.42466	1026.11		0.43736	886.821
									0.42647	1025.15		0.43859	885.803
									0.42766	1025.11		0.43982	883.979
									0.42959	1025.08		0.44153	885.991
									0.43038	1025.24		0.44223	884.628
									0.43203	1029.17		0.44395	889.284
									0.43341	1035.38		0.44591	896.553
									0.43516	1037.37		0.44797	896.976
									0.43642	1037.04		0.44965	895.292
									0.43851	1040.04		0.45121	897.131
									0.43942	1038.21		0.45245	897.544
									0.44064	1038.98		0.45463	900.535
									0.4422	1040.57		0.45453	902.439
									0.44301	1041.32		0.45631	907.206
									0.44465	1045.04		0.45857	905.694
									0.44586	1048.38		0.46075	909.573
									0.44626	1050.85		0.46146	902.355
									0.44769	1051.06		0.46377	905.601
									0.44876	1052.81		0.46435	905.925
									0.45029	1051.23		0.46582	907.111
									0.45188	1051.89		0.4676	911.279
									0.4531	1058.79		0.46898	910.705
									0.45533	1063.91		0.47056	916.629
									0.45661	1064.1		0.47369	919.946
									0.45854	1065.71		0.47502	921.927
									0.45953	1064.32		0.477	918.075
									0.46115	1063.32		0.47817	919.192
									0.46203	1063.18		0.48021	918.325
									0.4638	1064.73		0.48108	920.591
									0.46514	1067.72		0.48251	920.381
									0.46637	1074.49		0.48396	926.744
									0.46669	1074.28		0.48462	927.843
									0.46853	1081.72		0.48673	928.446
									0.47087	1079.96		0.48866	929.57
									0.47178	1076.32		0.49014	928.389
									0.4725	1073.88		0.49153	927.951
									0.47391	1077.51		0.49324	928.547
									0.47474	1074.71		0.49413	929.198
									0.47618	1079.08		0.49618	935.547
									0.4781	1083.75		0.49961	942.731
									0.4792	1084.06		0.5006	939.835
									0.48131	1087.06		0.50271	936.378
									0.48262	1091.38		0.50371	933.238
									0.48454	1092.29		0.50537	936.094
									0.48546	1096.53		0.50636	935.178
									0.48747	1094.24		0.50768	938.258
									0.48787	1097.37		0.50972	941.276
									0.48883	1097.61		0.51165	945.286
									0.4903	1095.7		0.51302	947.201
									0.49121	1094.57		0.51549	949.222
									0.49244	1095.31		0.51703	947.94
									0.49415	1095.98		0.51904	948.076
									0.49529	1100.62		0.52022	948.53
									0.49712	1102.28		0.52122	951.339
									0.49798	1106.03		0.52167	952.278
									0.50002	1112.12		0.52338	953.387
									0.50149	1113		0.52548	953.442
									0.50328	1109.61		0.52674	950.829
									0.5045	1109.45		0.52865	952.846
									0.50586	1109.96		0.52955	952.888
									0.50718	1107.87		0.53169	953.342
									0.50791	1108.38		0.53273	954.92
									0.5095	1111.03		0.53451	960.022
									0.51076	1117.47		0.53643	963.769
									0.51158	1122.4		0.53858	964.069
									0.51279	1126.02		0.54019	963.895
									0.51421	1123.63		0.5417	961.895
									0.51586	1119.48		0.54334	961.32
									0.51712	1116.91		0.54496	963.817
									0.51807	1119.19		0.5464	965.409
									0.51969	1120.51		0.5483	972.302
									0.5206	1120.83		0.55109	975.33
									0.52204	1126.45		0.5525	973.926
									0.5235	1128.17		0.55454	971.879
									0.52502	1127.36		0.55562	973.22
									0.52602	1131.16		0.55779	974.379
									0.52734	1129.84		0.55806	976.369
									0.52909	1130.61		0.55969	978.4
									0.53038	1133.49		0.56111	971.792
									0.53148	1131.79		0.56247	973.428
									0.53323	1138.26		0.56418	974.997
									0.53432	1139.1		0.5655	975.083
									0.53615	1139.99		0.56748	979.007
									0.53757	1141.56		0.56926	980.663
									0.5387	1142.3		0.57082	981.454
									0.54019	1140.22		0.57257	984.979
									0.54154	1140.72		0.57428	987.571
									0.54296	1143.93		0.57711	987.334
									0.54425	1147.58		0.57806	986.208
									0.54432	1147.23		0.58036	983.369
									0.54609	1148.41		0.58122	983.237
									0.54718	1149.78		0.58314	985.713
									0.549	1146.88		0.58393	981.544
									0.54975	1150.68		0.58546	984.128
									0.55118	1150.29		0.58713	989.354
									0.553	1159.12		0.59013	996.98
									0.55491	1159.51		0.59144	992.168
									0.55602	1160.94		0.5931	991.156
									0.55755	1154.09		0.59404	989.546
									0.55896	1156.17		0.59664	992.377
									0.55979	1154.49		0.59754	994.706
									0.56144	1150.73		0.59901	994.744
									0.56231	1156.49		0.60053	996.211
									0.56341	1159.45		0.60303	998.154
									0.56521	1165.66		0.60408	995.617
									0.56723	1170.08		0.60593	996.433
									0.5687	1167.24		0.60677	998.094
									0.57015	1165.66		0.60775	1001.59
									0.57181	1164.78		0.60955	1003.35
									0.57236	1166.82		0.61072	1001.45
									0.57447	1170.53		0.61285	1003.14
									0.57513	1165.85		0.61465	1007.66
									0.57642	1166.57		0.61666	1009.45
									0.57762	1169.03		0.61908	1009.26
									0.57848	1167.69		0.61986	1005.01
									0.58059	1169.27		0.6218	1004.29
									0.58153	1172.82		0.62268	1002.8
									0.58164	1173.54		0.62364	1002.77
									0.58304	1175.93		0.62512	1011.52
									0.58489	1176.28		0.62776	1013.08
									0.58616	1179.55		0.62912	1011.27
									0.5881	1185.21		0.63201	1014.98
									0.58937	1182.9		0.63264	1010.85
									0.59046	1179.08		0.63504	1014.42
									0.5918	1176.84		0.6363	1018.31
									0.5933	1178.4		0.63867	1024.2
									0.59445	1179.48		0.64146	1023.17
									0.59544	1186.31		0.64246	1019.65
									0.59764	1191.49		0.64472	1017.47
									0.5989	1191.05		0.64548	1017.68
									0.60073	1188.06		0.64777	1019.74
									0.60173	1187.23		0.64887	1018.41
									0.60304	1188.38		0.65039	1019.5
									0.60436	1192.73		0.65207	1023.36
									0.60626	1193.09		0.6542	1027.15
									0.60764	1197.71		0.65449	1027.28
									0.60811	1198.57		0.65582	1023.35
									0.60956	1197.22		0.65777	1023.94
									0.61072	1196.72		0.65914	1025.08
									0.6116	1193.05		0.66116	1026.68
									0.61313	1190.29		0.66218	1025.49
									0.61418	1193.72		0.66398	1027.26
									0.61588	1195.06		0.66586	1029.65
									0.61691	1194.83		0.66768	1028.98
									0.61822	1199.5		0.66885	1025.54
									0.6202	1203.7		0.67072	1028.57
									0.62098	1201.91		0.67214	1031.51
									0.62332	1206.34		0.67424	1030.79
									0.62424	1205.3		0.67579	1033.66
									0.62565	1201		0.6771	1032.26
									0.62677	1200.48		0.68026	1041.63
									0.62764	1203.57		0.68148	1038.06
									0.62942	1209.98		0.68377	1036.3
									0.63086	1209.24		0.68465	1035.47
									0.63249	1206.11		0.68692	1036.2
									0.6335	1205.4		0.68782	1036.82
									0.63473	1206.54		0.68961	1036.04
									0.63618	1206.56		0.69126	1040.44
									0.63717	1211.4		0.69384	1046.38
									0.63949	1214.51		0.69611	1045.19
									0.64043	1215.3		0.69718	1041.68
									0.6418	1215.54		0.69885	1039.76
									0.64303	1211.75		0.70058	1043.33
									0.6445	1210.3		0.70236	1044.84
									0.64568	1212.22		0.70412	1046.08
									0.64663	1213.24		0.70633	1046.87
									0.64887	1216.44		0.70763	1046.37
									0.64975	1224.19		0.70967	1043.13
									0.65008	1224.1		0.71055	1043.65
									0.65207	1222.7		0.71284	1046.13
									0.653	1222.44		0.7138	1047.09
									0.65417	1217.7		0.71533	1049.06
									0.655	1214.22		0.71699	1049.29
									0.65636	1217.91		0.7191	1052.95
									0.65765	1220.13		0.71923	1051.35
									0.65924	1223.29		0.72082	1054.09
									0.66034	1225.36		0.72283	1050.01
									0.66242	1222.86		0.72404	1051.14
									0.663	1225.57		0.72598	1052.61
									0.66495	1226.59		0.72678	1047.81
									0.6661	1225.25		0.7282	1046.59
									0.66716	1224.64		0.7302	1052.45
									0.66874	1228.1		0.73233	1057.25
									0.66992	1230.05		0.73453	1059.88
									0.67209	1233.73		0.73581	1055.77
									0.67318	1229.96		0.73817	1056.76
									0.67445	1221.67		0.73923	1056.41
									0.67526	1221.73		0.74097	1054.48
									0.67587	1222.43		0.74228	1056.71
									0.67786	1224.18		0.74459	1060.53
									0.6784	1227.31		0.74636	1064.04
									0.67992	1230.14		0.74844	1063.66
									0.68104	1235.54		0.74984	1058.48
									0.68268	1237.78		0.75164	1060.16
									0.68484	1238.5		0.75244	1059.81
									0.68596	1238.71		0.75424	1059.75
									0.68739	1236.66		0.75561	1059.68
									0.68832	1235.64		0.75802	1064.48
									0.68986	1238.74		0.75963	1065.29
									0.69154	1244.61		0.7615	1065.88
									0.69324	1246.09		0.76273	1064.12
									0.69454	1242.23		0.76484	1065.5
									0.69557	1239.47		0.76608	1066.07
									0.69778	1244.45		0.76821	1066.42
									0.69854	1243.54		0.77073	1070.76
									0.70011	1242.68		0.7718	1069.74
									0.70143	1244.87		0.77435	1074.11
									0.70246	1247.99		0.77684	1075.23
									0.70326	1248.86		0.77769	1069.38
									0.70435	1248.71		0.77922	1069.89
									0.70559	1248.91		0.78066	1070.13
									0.70673	1247.46		0.78318	1073.26
									0.70803	1243.03		0.7841	1076.56
									0.70893	1244.18		0.78524	1080.74
									0.71087	1243.48		0.78729	1076.49
									0.71188	1248.45		0.78861	1072.35
									0.714	1255.53		0.79046	1072.7
									0.71511	1254.03		0.79179	1073
									0.71718	1252.51		0.79311	1071.07
									0.71793	1251.19		0.79473	1072.13
									0.71892	1248.9		0.79682	1074.19
									0.72012	1248.66		0.79899	1082.15
									0.72159	1251.68		0.80075	1081.92
									0.72358	1253.85		0.80285	1078.2
									0.72453	1259.9		0.80396	1078.83
									0.72665	1256.03		0.80533	1077.58
									0.72749	1251.36		0.80701	1077.76
									0.72843	1251.93		0.80848	1076.27
									0.72989	1253.96		0.81015	1079.73
									0.73112	1257.99		0.81256	1081.51
									0.73252	1259.35		0.81405	1085.88
									0.73405	1262.52		0.8163	1081.77
									0.73594	1259.13		0.81769	1082.19
									0.7369	1260.05		0.81956	1082.99
									0.7381	1256.43		0.82074	1083.41
									0.73963	1255.72		0.82275	1086.5
									0.7405	1257.32		0.82508	1086.57
									0.74205	1257.61		0.82666	1088.58
									0.74307	1256.49		0.82876	1086.34
									0.74407	1258.38		0.82998	1084.57
									0.74548	1261.66		0.83124	1084.01
									0.74706	1264.3		0.83273	1082.1
									0.74881	1263.68		0.83434	1082.61
									0.74989	1262.91		0.83603	1084.38
									0.75103	1260.52		0.83848	1092.8
									0.75277	1265.46		0.84006	1097.71
									0.7536	1265.04		0.84231	1090.33
									0.75568	1269.32		0.84373	1091.01
									0.75687	1269.31		0.84553	1091.12
									0.7582	1267.01		0.84688	1086.95
									0.75933	1261.73		0.84832	1084.51
									0.76022	1261.24		0.84931	1085.79
									0.76182	1260.71		0.8518	1090.66
									0.76258	1265.66		0.85298	1092.7
									0.76438	1273.49		0.85506	1093.64
									0.76453	1273.98		0.85634	1093.2
									0.76597	1272.93		0.85795	1094.91
									0.76716	1271.31		0.86029	1098.31
									0.76895	1270.86		0.86179	1092.54
									0.76977	1270.6		0.86378	1094.72
									0.77139	1268.29		0.86536	1098.38
									0.7725	1268.79		0.86792	1100.91
									0.77346	1266.68		0.86802	1102.53
									0.7755	1274.4		0.86915	1097.48
									0.77678	1275.42		0.87088	1096.77
									0.77839	1273.28		0.87238	1092.92
									0.77919	1272.81		0.87433	1095.05
									0.78021	1270.27		0.87548	1096.37
									0.78196	1272.31		0.87753	1098.01
									0.7829	1273.16		0.87875	1099.07
									0.78392	1271.62		0.88098	1101.63
									0.78538	1273.15		0.8822	1097.02
									0.78632	1270.57		0.8839	1102.36
									0.78844	1274.15		0.88621	1102.05
									0.78923	1274.86		0.88769	1103.15
									0.79073	1275.13		0.8903	1109.11
									0.7917	1274.66		0.89204	1106.32
									0.79283	1275.88		0.894	1105.72
									0.79447	1279.04		0.89548	1102.83
									0.79615	1283.49		0.89675	1099.73
									0.79778	1286.2		0.89841	1100.85
									0.79895	1282.36		0.9002	1096.35
									0.80091	1281.26		0.90133	1100.47
									0.80161	1277.56		0.90321	1101.64
									0.80268	1275.17		0.90466	1108.46
									0.80443	1281.46		0.90716	1110.97
									0.80522	1279.57		0.90896	1110.59
									0.80727	1283.3		0.9108	1107.07
									0.80813	1282.6		0.91291	1106.3
									0.80958	1282.26		0.9137	1103.6
									0.81065	1284.19		0.91521	1102.82
									0.81179	1283.53		0.91684	1106.33
									0.81394	1283.15		0.91914	1107.35
									0.81453	1281.78		0.92047	1111.79
									0.8171	1290.24		0.92279	1115.13
									0.81802	1290.16		0.92433	1112.11
									0.81974	1287.44		0.92633	1111.73
									0.82063	1282.89		0.92826	1111.11
									0.82169	1285.9		0.92985	1110.42
									0.8236	1288.22		0.93128	1109.38
									0.82427	1288.33		0.93292	1111.02
									0.826	1286.61		0.93482	1111.43
									0.82715	1284.33		0.93615	1112.93
									0.82809	1286.72		0.9387	1115.07
									0.8298	1286.33		0.93968	1113.27
									0.83077	1288.67		0.94228	1112.84
									0.83205	1286.59		0.94319	1114.25
									0.83371	1286.58		0.94553	1115.8
									0.83461	1288.62		0.94747	1119.54
									0.83609	1291.11		0.94919	1120.36
									0.83774	1292.38		0.95179	1118.57
									0.83952	1290.67		0.95283	1119.3
									0.8402	1290.35		0.95497	1118.43
									0.84123	1288.29		0.956	1114.4
									0.84302	1288.03		0.95811	1115.63
									0.84361	1287.76		0.95953	1120.32
									0.84542	1289		0.96192	1123.56
									0.84668	1292.25		0.96424	1122.12
									0.84815	1297.56		0.96538	1118.76
									0.8483	1297.69		0.96744	1117.87
									0.84954	1292.89		0.96844	1119.43
									0.85075	1292.63		0.97038	1118.81
									0.85255	1291.81		0.97176	1123.6
									0.8534	1287.97		0.97321	1126.87
									0.85478	1293.44		0.97458	1126.06
									0.85617	1291.83		0.97669	1124.63
									0.85736	1299.78		0.97812	1121.2
									0.85925	1297.78		0.97985	1121.7
									0.86007	1295.07		0.98158	1123.14
									0.86169	1299.78		0.98405	1122.58
									0.86247	1297.2		0.98469	1121.13
									0.86405	1295.76		0.98651	1121.65
									0.8658	1292.62		0.98786	1123.25
									0.86684	1297.12		0.99052	1125.42
									0.86834	1293.77		0.99133	1124.68
									0.86933	1298.87		0.99381	1122.94
									0.87039	1294.22		0.99473	1122.32
									0.87236	1297.04		0.99683	1121.26
									0.87308	1295.62		0.99772	1118.49
									0.87471	1301.59		0.99976	1124.94
									0.87619	1302.47		1.00113	1126.66
									0.87834	1303.71		1.00353	1124.72
									0.87937	1303.06		1.00456	1124.47
									0.88052	1299.18		1.00695	1126.52
									0.882	1295.24		1.00811	1124.55
									0.88285	1295.09		1.01008	1125.31
									0.88405	1297.36		1.01135	1127.18
									0.88534	1295.67		1.01306	1129.67
									0.8867	1300.82		1.01505	1134.76
									0.88792	1301.38		1.01711	1129.34
									0.88937	1301.81		1.01929	1126.38
									0.89147	1299.11		1.02024	1128.61
									0.89191	1297.79		1.02241	1127.08
									0.89323	1297.11		1.02362	1128.47
									0.89475	1295.51		1.02612	1131.51
									0.89558	1298.36		1.02766	1135.98
									0.89791	1303.92		1.03002	1135.79
									0.8987	1303.31		1.03223	1134.83
									0.89962	1297.83		1.03365	1134.18
									0.9009	1296.44		1.03598	1134.27
									0.90221	1297.38		1.0368	1132.02
									0.90409	1301.46		1.03854	1129.15
									0.90501	1302.32		1.04015	1133.48
									0.90693	1305.33		1.04235	1133.38
									0.90788	1303.27		1.04382	1129.98
									0.90911	1303.86		1.04569	1133.24
									0.9111	1301.81		1.04691	1133.2
									0.91189	1301.06		1.04895	1132.78
									0.91277	1298.86		1.05008	1135.27
									0.9139	1299.02		1.0523	1135.98
									0.91505	1301.43		1.05538	1141.27
									0.91744	1306.36		1.05708	1140.55
									0.91856	1310.04		1.05863	1134.85
									0.92011	1305.83		1.0603	1134.18
									0.92097	1303.44		1.06188	1136.26
									0.9224	1302.53		1.06328	1135.97
									0.92384	1298.72		1.0648	1135.98
									0.92462	1301.04		1.06727	1138.85
									0.9259	1303.61		1.06876	1140.41
									0.92755	1309.42		1.07142	1140.97
									0.92981	1312.41		1.07236	1137.04
									0.93071	1304.64		1.07429	1133.83
									0.9314	1302.21		1.07548	1138.38
									0.93339	1297.9		1.07725	1136.45
									0.93381	1299.08		1.07896	1138.97
									0.93488	1298.49		1.08146	1144.25
									0.93691	1300.51		1.08309	1139.82
									0.93751	1305.68		1.08468	1138.26
									0.93934	1308.78		1.08607	1138.16
									0.94049	1305.63		1.08793	1137.88
									0.9421	1306.47		1.08942	1138.32
									0.94341	1307.06		1.09155	1144.12
									0.9443	1302.46		1.09398	1147.8
									0.94638	1304.56		1.09565	1143.9
									0.94695	1304.34		1.09773	1142.17
									0.94807	1302.58		1.09937	1139.89
									0.94986	1305.21		1.10069	1141.85
									0.95067	1302.29		1.10201	1138.2
									0.95206	1301.23		1.10363	1140.07
									0.95292	1301.42		1.10551	1141.4
									0.95412	1300.84		1.10718	1142.72
									0.95614	1304.47		1.10985	1145.32
									0.95698	1307.96		1.11071	1143.57
									0.95941	1314.1		1.11304	1142.73
									0.96027	1309.66		1.11486	1148
									0.96195	1305.49		1.11657	1147.46
									0.96285	1302.95		1.11797	1142.77
									0.96357	1303.06		1.11989	1142.5
									0.9649	1301.06		1.12279	1149.76
									0.96569	1302.4		1.12323	1151.38
									0.96727	1306.76		1.1241	1147.85
									0.96925	1309.57		1.12581	1142.72
									0.97025	1308.72		1.12701	1141.4
									0.97233	1307.04		1.12841	1142.47
									0.97279	1304.42		1.12998	1143.64
									0.97367	1300.28		1.13206	1142.97
									0.9757	1305.14		1.13397	1145.86
									0.97686	1306.32		1.13598	1149.57
									0.97833	1310.74		1.1375	1149.57
									0.9798	1310.87		1.13958	1147.64
									0.98157	1309.49		1.14123	1145.97
									0.98252	1305.96		1.14258	1146.75
									0.98359	1305.57		1.14477	1144.5
									0.98534	1306.13		1.14601	1143.52
									0.98617	1308.06		1.14784	1147.91
									0.98802	1306.24		1.1491	1146.72
									0.98894	1305.56		1.15157	1149.82
									0.99015	1307.38		1.153	1149.15
									0.99132	1307.43		1.15475	1148.39
									0.99245	1305.24		1.15591	1144.25
									0.99398	1304.15		1.1579	1143.82
									0.99516	1302.63		1.15902	1144.85
									0.99604	1304.21		1.16148	1149.49
									0.99774	1305.43		1.16359	1155.2
									0.99879	1307.34		1.16562	1156.59
									1.0006	1308.82		1.16719	1150.27
									1.00175	1306.84		1.16861	1149.19
									1.00243	1302.08		1.17056	1148.14
									1.00389	1301.98		1.17217	1148.74
									1.00469	1304.07		1.17364	1149.19
									1.00635	1305.14		1.17595	1153.77
									1.00823	1312.36		1.17807	1153.87
									1.00944	1312.68		1.17951	1154.39
									1.01119	1311.33		1.18127	1151.23
									1.0119	1306.42		1.18295	1151.67
									1.0136	1306.11		1.18474	1149.12
									1.01467	1304.37		1.18658	1151.41
									1.01535	1299.95		1.18831	1152.53
									1.01663	1307		1.19107	1159.21
									1.01821	1310.42		1.19247	1158.7
									1.01966	1309.9		1.19387	1150.05
									1.02099	1306.57		1.19536	1148.06
									1.02217	1306.42		1.19753	1151.55
									1.02369	1305.87		1.19845	1149.67
									1.02462	1306.63		1.20055	1153.72
									1.02579	1305.72		1.20228	1152.85
									1.02748	1303.37		1.20412	1153.07
									1.02817	1303.33		1.20617	1155.96
									1.02961	1305.68		1.20756	1153.52
									1.03091	1307.85		1.20908	1150.72
									1.03242	1310.35		1.21066	1150.21
									1.03384	1307.51		1.21231	1150.86
									1.03475	1307.73		1.21393	1150.91
									1.03629	1304.51		1.21662	1158.03
									1.03747	1308.15		1.21801	1158.76
									1.0388	1308.83		1.22012	1159.88
									1.04027	1306.58		1.22195	1156.05
									1.04154	1305.83		1.22386	1154.91
									1.04257	1305.74		1.22618	1159.7
									1.04361	1304.24		1.22743	1157.2
									1.04469	1303.9		1.22984	1158.7
									1.04671	1307.89		1.23086	1157.25
									1.04779	1309		1.23323	1160.81
									1.04996	1310.57		1.23539	1158.44
									1.0506	1305.68		1.23698	1159.39
									1.0522	1305.72		1.23852	1156.85
									1.0533	1302.35		1.24008	1158.07
									1.05395	1298.03		1.24238	1155.66
									1.05492	1300.8		1.24431	1160.6
									1.05604	1304.83		1.24589	1161.04
									1.05757	1306.16		1.24773	1157.72
									1.05951	1307.08		1.24929	1156.1
									1.0604	1305.63		1.25069	1156.57
									1.06216	1304.65		1.25261	1158.16
									1.06317	1303.96		1.25429	1155.32
									1.06445	1306.21		1.25574	1156.71
									1.06618	1307.33		1.25705	1155.09
									1.06706	1307.09		1.25941	1159.34
									1.06852	1307.91		1.26212	1160.94
									1.06984	1307.96		1.26313	1157.57
									1.07111	1306.01		1.26533	1158.78
									1.07266	1303.36		1.26637	1156.19
									1.07357	1303.86		1.26844	1155.41
									1.07499	1300.2		1.26966	1155.28
									1.07611	1302.71		1.27125	1158.1
									1.07766	1308.29		1.27276	1157.66
									1.07911	1305.99		1.27508	1158.99
									1.08035	1305.84		1.27643	1158.48
									1.08142	1305.1		1.27832	1158.74
									1.08291	1304.9		1.2797	1157.1
									1.08413	1299.85		1.28169	1158.62
									1.08561	1301.35		1.28353	1158.72
									1.08687	1304.45		1.28556	1164.49
									1.08857	1306.04		1.28806	1165.48
									1.08955	1305.83		1.29005	1163.45
									1.09108	1302.73		1.29166	1161.05
									1.09208	1300.19		1.2936	1160.56
									1.09288	1298.38		1.29467	1157.47
									1.09389	1298.37		1.29633	1158.08
									1.09499	1296.95		1.29793	1162.5
									1.09639	1304.07		1.30058	1163.59
									1.09845	1305.07		1.3019	1162.73
									1.09979	1304.66		1.30418	1161.49
									1.10099	1300.59		1.30499	1159.4
									1.10182	1297.6		1.30749	1160.95
									1.10276	1298.68		1.30877	1160.21
									1.10456	1299.26		1.311	1167.58
									1.10528	1296.56		1.31367	1164.31
									1.10635	1294.24		1.31518	1164.16
									1.10739	1297.78		1.31713	1161.94
									1.10852	1299.77		1.3185	1160.09
									1.11059	1303.75		1.32058	1161.24
									1.11168	1300.92		1.32149	1159.57
									1.11271	1299.87		1.32287	1156.57
									1.11461	1302.06		1.32501	1159.29
									1.11546	1302.74		1.32687	1164.42
									1.11771	1302.74		1.32964	1167.62
									1.11838	1302.68		1.33116	1165.24
									1.11994	1301.5		1.33313	1164.3
									1.12099	1299.57		1.33455	1160.95
									1.12197	1295.23		1.33615	1160.97
									1.12312	1293.93		1.33754	1158.93
									1.12437	1295.87		1.33914	1156.13
									1.12537	1293.39		1.34028	1157.62
									1.12701	1293.97		1.34288	1162.05
									1.12787	1300.18		1.34372	1160.59
									1.12935	1298.57		1.34624	1162.91
									1.13078	1297.53		1.34757	1162.72
									1.13196	1297.18		1.34929	1163.1
									1.13316	1295.7		1.35126	1162.83
									1.13437	1296.54		1.35303	1164.17
									1.13542	1293.76		1.35521	1166.46
									1.13713	1299.35		1.35668	1165.06
									1.13849	1298.68		1.35909	1164.99
									1.14003	1297.5		1.36002	1162.05
									1.14055	1293.68		1.36197	1162.37
									1.14198	1295.32		1.36307	1161.04
									1.14372	1295.68		1.36542	1162.5
									1.14421	1298.12		1.36683	1161.49
									1.14578	1297.35		1.36894	1167.49
									1.14679	1297.35		1.37079	1162.75
									1.14797	1292.59		1.37275	1167.68
									1.14962	1291.9		1.37467	1167.54
									1.15025	1289.44		1.37674	1166.98
									1.15102	1287.94		1.37865	1167.18
									1.15286	1288.71		1.38072	1165.91
									1.15365	1293.3		1.38229	1167.03
									1.15507	1293.07		1.38494	1169.66
									1.15662	1294.34		1.38621	1166.53
									1.15746	1294		1.3878	1163.58
									1.15883	1290.24		1.38961	1161.16
									1.15998	1291.64		1.39142	1161.25
									1.16098	1287.87		1.39272	1163.74
									1.16246	1286.67		1.39482	1166.4
									1.16327	1287.48		1.39716	1169.84
									1.16435	1294.52		1.39923	1170.8
									1.1664	1294.38		1.40073	1166.51
									1.1676	1294.13		1.40299	1168.33
									1.16942	1292.16		1.40464	1164.78
									1.1698	1288.26		1.40635	1164.28
									1.17089	1288.16		1.40772	1162.61
									1.172	1287.53		1.40982	1163.66
									1.17351	1288.56		1.41146	1166.25
									1.17497	1291.51		1.41337	1166.4
									1.17612	1292.89		1.41517	1166.04
									1.1775	1292.48		1.41712	1163.38
									1.17904	1284.3		1.4188	1166.81
									1.18002	1287.56		1.42055	1166.05
									1.18097	1286.87		1.42251	1167.87
									1.18268	1290.99		1.42399	1164.33
									1.18355	1287.47		1.42549	1161.32
									1.18494	1286.68		1.42644	1158.38
									1.18621	1287.62		1.42781	1160.89
									1.18779	1286.88		1.43002	1164.63
									1.18896	1288.33		1.43131	1162.3
									1.18988	1285.21		1.43338	1160.58
									1.19179	1287.96		1.43464	1163.03
									1.19261	1287.37		1.43689	1165.99
									1.19398	1288.02		1.43946	1169.78
									1.19542	1290.98		1.44062	1166.22
									1.19652	1287.29		1.44286	1164.39
									1.19768	1280.63		1.44376	1161
									1.19867	1280.56		1.44595	1161.66
									1.19951	1278.97		1.447	1161.66
									1.20153	1281.81		1.44934	1165.5
									1.20232	1284.24		1.45063	1168.5
									1.20372	1285.67		1.45323	1171.74
									1.20516	1287.37		1.45601	1173.71
									1.20627	1283.89		1.45721	1166.83
									1.20808	1281.17		1.4593	1167.26
									1.20853	1278.53		1.46132	1166.29
									1.20956	1277.32		1.46263	1164.59
									1.21066	1278.8		1.46425	1167.71
									1.21191	1280.21		1.46629	1169.53
									1.2137	1286.16		1.46841	1165.93
									1.2148	1282.31		1.46986	1166.19
									1.21588	1281.53		1.47178	1165.41
									1.21798	1279.13		1.47311	1165.91
									1.21844	1276.47		1.47532	1168.74
									1.22001	1280.44		1.47643	1164.99
									1.22128	1280.21		1.47826	1165.14
									1.22211	1278.78		1.48046	1167.54
									1.22322	1277.15		1.48195	1166.22
									1.22387	1274.5		1.48452	1170.11
									1.22415	1274.84		1.48561	1169.22
									1.22538	1275.76		1.48805	1169.13
									1.22732	1276.78		1.48933	1167.69
									1.22821	1275.99		1.49159	1168.25
									1.22976	1277.21		1.49423	1170.43
									1.23111	1278.56		1.49559	1170.88
									1.23234	1280.68		1.4977	1166.82
									1.23414	1279.4		1.49862	1164.77
									1.23477	1274.77		1.50095	1166.01
									1.23613	1270.57		1.50257	1167.22
									1.23735	1269.38		1.50368	1164.66
									1.23775	1267.77		1.50547	1167.08
									1.23892	1268.71		1.50778	1169.6
									1.24037	1271.7		1.51064	1172.56
									1.2417	1275.85		1.51143	1166.04
									1.24374	1275.54		1.51356	1165.4
									1.24429	1271.87		1.51429	1162.81
									1.24532	1268.93		1.51592	1162.71
									1.24701	1264.49		1.5176	1165.42
									1.2473	1267.4		1.52028	1169.25
									1.24871	1266.16		1.52181	1170.73
									1.24968	1270.81		1.52399	1172.09
									1.2513	1273.58		1.5266	1171.79
									1.25329	1267.5		1.52802	1171.26
									1.25359	1264.99		1.52966	1169.05
									1.25466	1261.71		1.53125	1166.87
									1.25611	1265.01		1.53337	1164.86
									1.257	1261.97		1.53461	1166.97
									1.25802	1265.44		1.53677	1166.54
									1.25967	1264.11		1.53757	1165.8
									1.2605	1264.91		1.54003	1168.56
									1.26181	1264.29		1.54187	1167.85
									1.26304	1264.36		1.54349	1168.52
									1.2641	1260.45		1.54615	1169.56
									1.26523	1259.56		1.54746	1171.49
									1.26653	1258.73		1.55012	1176.8
									1.26757	1259.44		1.55266	1170.98
									1.2692	1262.4		1.55367	1166.07
									1.27037	1263.24		1.55477	1162.41
									1.2717	1260.29		1.55605	1163.79
									1.27285	1254.87		1.55805	1164.79
									1.2733	1255.11		1.55978	1164.83
									1.27449	1255.07		1.56255	1170.24
									1.27562	1254.84		1.56403	1172.09
									1.27673	1257.85		1.56617	1170.85
									1.27899	1259.5		1.56766	1166.17
									1.27967	1258.98		1.56927	1165.7
									1.28062	1254.3		1.5707	1162.75
									1.28228	1253.65		1.57243	1163.84
									1.28265	1249.07		1.5741	1167.64
									1.28276	1250.47		1.57634	1169.88
									1.28359	1247.86		1.57888	1169.38
									1.28557	1250.54		1.58029	1168.65
									1.2863	1252.83		1.58144	1166.33
									1.2875	1254.32		1.58313	1163.4
									1.2891	1251.24		1.58518	1164.61
									1.2901	1252.06		1.58642	1163.07
									1.29137	1247.5		1.58841	1166.28
									1.2925	1249.83		1.59059	1165.49
									1.29353	1247.32		1.59234	1167.82
									1.29526	1247.17		1.59391	1166.56
									1.29586	1246.78		1.59569	1166.89
									1.29709	1244.67		1.59815	1168.29
									1.29878	1244.94		1.59951	1168.97
									1.29917	1241.87		1.6015	1167.84
									1.30027	1242.72		1.6032	1167.82
									1.30115	1239.93		1.60503	1167.52
									1.30218	1242.08		1.60682	1169.48
									1.30391	1246.83		1.60857	1167.33
									1.30552	1247.35		1.61095	1168.4
									1.30655	1244.65		1.61231	1169.07
									1.30827	1241.42		1.6143	1167.19
									1.30875	1240.13		1.6154	1165.75
									1.30967	1236.45		1.61777	1169.63
									1.31089	1235.99		1.61964	1171.83
									1.31184	1238.32		1.62173	1171.61
									1.31313	1239.32		1.62374	1168.07
									1.31468	1240.47		1.62491	1165.83
									1.31579	1240.38		1.62726	1165.21
									1.31717	1230.59		1.62826	1167.37
									1.31807	1231.74		1.63052	1165.43
									1.31879	1230.69		1.63229	1170.46
									1.32008	1233.5		1.6342	1172.49
									1.32155	1233.74		1.63694	1171.92
									1.32247	1235.96		1.63845	1169.66
									1.32426	1232.74		1.64031	1165.52
									1.32503	1231.6		1.64125	1164.97
									1.32629	1229.94		1.64327	1164.22
									1.32685	1226.93		1.64441	1165.6
									1.3277	1225.49		1.64678	1168.1
									1.32845	1224.28		1.64801	1165.2
									1.32891	1221.47		1.65007	1165.17
									1.33014	1223.34		1.65215	1167.58
									1.33115	1223.16		1.65368	1167.79
									1.33216	1224.49		1.65561	1164.99
									1.33333	1221.68		1.65681	1165.54
									1.33444	1222.45		1.65845	1165.66
									1.33551	1220.18		1.66048	1168.22
									1.33684	1221.29		1.66281	1169.24
									1.33756	1220.88		1.66437	1166.5
									1.33869	1221.5		1.66623	1167.76
									1.34026	1223.44		1.66784	1166.24
									1.34157	1221.42		1.66953	1167.65
									1.34297	1219.27		1.67172	1169.23
									1.34385	1214.39		1.6738	1170.93
									1.34439	1212.71		1.67606	1171.45
									1.34542	1210.68		1.6783	1166.82
									1.34681	1213.81		1.67957	1166.78
									1.34758	1215.89		1.68131	1166.09
									1.34897	1214.59		1.68274	1166.51
									1.35043	1211.57		1.68458	1164.05
									1.35091	1209.04		1.6855	1163.87
									1.35158	1207.77		1.6884	1168.3
									1.35284	1207.22		1.68986	1170.85
									1.35393	1207.07		1.69202	1168.63
									1.35479	1206.52		1.69364	1168.09
									1.3566	1209.39		1.69539	1165.18
									1.35735	1206.35		1.69708	1164.32
									1.3587	1205.36		1.69865	1164.95
									1.36015	1203.28		1.70069	1165.4
									1.36056	1202.03		1.70196	1164.13
									1.36166	1204.18		1.70377	1163.07
									1.36331	1202.75		1.70555	1165.48
									1.36371	1199.86		1.70792	1165.55
									1.36374	1198.63		1.70904	1165.71
									1.36499	1198.35		1.71059	1167.05
									1.36595	1197.85		1.71244	1165.34
									1.36693	1197.23		1.71443	1167.57
									1.36801	1195.69		1.7166	1168.87
									1.36952	1193.87		1.71828	1169.59
									1.36997	1190.67		1.72098	1171.99
									1.3709	1192.15		1.72205	1165.32
									1.37275	1193.98		1.72371	1165.17
									1.37381	1196.91		1.72542	1165.73
									1.37471	1192.89		1.72737	1163.73
									1.37585	1187.21		1.72888	1165.21
									1.37645	1187.77		1.73101	1168.28
									1.37762	1185.09		1.73341	1167.92
									1.37838	1184.51		1.7346	1166.7
									1.3792	1186.97		1.73617	1164.86
									1.38032	1187.82		1.73771	1163.48
									1.38244	1187.33		1.74007	1165.21
									1.38299	1186.17		1.74139	1168.16
									1.38386	1180.15		1.74407	1171.16
									1.38515	1179.38		1.74623	1171.51
									1.38598	1174.52		1.74771	1166.52
									1.386	1175.34		1.74939	1165.24
									1.38632	1173.03		1.75061	1163.5
									1.38739	1175.44		1.75265	1162.42
									1.38911	1177.19		1.75419	1164.08
									1.38977	1179.44		1.75651	1165.28
									1.39116	1177.11		1.75794	1167.9
									1.39225	1175.86		1.75986	1168.76
									1.39328	1174.04		1.76196	1165.68
									1.39439	1172.78		1.76339	1164.46
									1.39569	1173.38		1.76542	1165.08
									1.39635	1171.49		1.76679	1164.32
									1.39775	1170.04		1.76859	1163.61
									1.39893	1169.05		1.7703	1165.85
									1.39982	1165.53		1.77265	1165.16
									1.40054	1164.32		1.77451	1170.46
									1.40217	1160.36		1.77596	1166.5
									1.40249	1160.01		1.77743	1162.53
									1.4032	1162.31		1.77952	1164.57
									1.40474	1163.13		1.78207	1165.19
									1.40598	1165.33		1.78287	1161.09
									1.40717	1162.98		1.78554	1167.29
									1.4085	1156.74		1.7864	1163.06
									1.40916	1156.99		1.78809	1162.87
									1.41036	1157.13		1.78983	1164.17
									1.4117	1154.49		1.79194	1161.13
									1.41238	1156.25		1.79288	1161.77
									1.41346	1153.95		1.7948	1159.6
									1.41504	1150.57		1.79605	1160.28
									1.41513	1148.81		1.79833	1163.66
									1.41536	1147.77		1.80015	1167.75
									1.41598	1143.19		1.8021	1166.46
									1.41681	1142.83		1.80446	1165.86
									1.41784	1141.67		1.8055	1163.56
									1.41887	1141.28		1.80796	1164.6
									1.42081	1147.64		1.80933	1165.5
									1.42158	1147.35		1.81153	1167.69
									1.42222	1141.23		1.81338	1168.53
									1.42321	1137.13		1.81519	1168.86
									1.42469	1136.42		1.81754	1164.54
									1.42507	1135.51		1.81899	1165.59
									1.42606	1134.35		1.82111	1161.47
									1.42729	1132.94		1.82222	1162.08
									1.42806	1130.71		1.82435	1161.99
									1.4291	1129.98		1.82545	1164.45
									1.42977	1130.24		1.82827	1169.16
									1.43074	1129.76		1.83068	1168.66
									1.43149	1126.78		1.83252	1169.15
									1.43248	1125.55		1.83437	1165.46
									1.43326	1124.27		1.83646	1167.19
									1.43409	1123.83		1.83763	1161.18
									1.43461	1124.36		1.83925	1163.19
									1.43557	1124.93		1.84112	1164.6
									1.43757	1126.81		1.84338	1164.16
									1.43792	1119.97		1.84495	1167.6
									1.43863	1117.79		1.8471	1162.79
									1.43953	1115.58		1.84842	1162.77
									1.44067	1112.95		1.85029	1163.12
									1.44147	1113.55		1.85214	1162.69
									1.44266	1115.25		1.85399	1163.49
									1.4442	1116.06		1.85665	1166.08
									1.44471	1112.16		1.8583	1166.18
									1.44572	1108.94		1.8599	1162.31
									1.44706	1108.27		1.86121	1160.04
									1.44758	1104.5		1.86323	1163.56
									1.44845	1107.09		1.86487	1162.91
									1.44987	1106.28		1.86631	1163.5
									1.45076	1108.78		1.86903	1162.57
									1.45167	1104.53		1.87033	1164.36
									1.45279	1102		1.87246	1161.85
									1.45385	1100.62		1.87351	1160.27
									1.45386	1099.98		1.87538	1159.39
									1.45427	1097.59		1.87689	1161.57
									1.45528	1094.02		1.87873	1160.92
									1.45616	1093.93		1.88012	1160.81
									1.45677	1092.45		1.88256	1164.38
									1.458	1092.74		1.88448	1167.18
									1.45887	1090.25		1.88671	1167.86
									1.46001	1085.16		1.88869	1162.14
									1.46043	1082.89		1.88968	1158.39
									1.46113	1082.36		1.89133	1159.75
									1.46183	1081.41		1.89273	1160.32
									1.46338	1082.76		1.89481	1157.81
									1.4639	1081.4		1.89629	1160.22
									1.46492	1082.76		1.89852	1161.99
									1.46631	1077.74		1.89979	1161.56
									1.46689	1076.36		1.90192	1163.97
									1.467	1074.51		1.90353	1162.09
									1.4672	1073.24		1.90541	1163.66
									1.4682	1071.56		1.9078	1159.64
									1.4689	1070.24		1.9093	1163.23
									1.46973	1071.64		1.91136	1162.73
									1.47085	1072.89		1.91358	1167.03
									1.47254	1073.27		1.91528	1164.41
									1.47376	1069.83		1.91679	1163.6
									1.47376	1064.74		1.91884	1164.89
									1.47474	1062.65		1.92121	1164.38
									1.47616	1059.24		1.92264	1162.92
									1.47659	1058.58		1.92459	1162.43
									1.47727	1059.34		1.92637	1161.33
									1.47837	1058.66		1.928	1161.82
									1.47929	1058.19		1.92962	1160.62
									1.47974	1054.1		1.93133	1158.5
									1.48069	1052.5		1.93285	1159.36
									1.48145	1051.92		1.93454	1157.51
									1.48227	1052.67		1.93677	1160.59
									1.48348	1052.77		1.93812	1162.36
									1.4848	1051.81		1.94081	1166.85
									1.48613	1051.51		1.94259	1164.56
									1.48599	1049.94		1.94416	1159.99
									1.48642	1045.41		1.94598	1159.23
									1.48687	1044.29		1.94725	1157.75
									1.48786	1041.74		1.94883	1156.64
									1.48873	1036.05		1.95073	1160.9
									1.48945	1037.24		1.95326	1162.6
									1.48977	1033.47		1.95508	1165.29
									1.49108	1039.32		1.9571	1162.94
									1.49257	1036.24		1.95967	1161.17
									1.49295	1035.18		1.96043	1160.24
									1.49351	1031.75		1.96288	1160.19
									1.49457	1029.03		1.96397	1161.21
									1.49515	1027.71		1.96645	1161.56
									1.496	1026.98		1.96755	1160.09
									1.49726	1029.5		1.9692	1160.8
									1.4983	1027.43		1.97087	1159.45
									1.49919	1027.4		1.97302	1159.47
									1.49958	1023.42		1.97446	1159.62
									1.49999	1020.95		1.97668	1161.31
									1.50035	1017.08		1.97934	1164.31
									1.50149	1013.86		1.98084	1162.47
									1.50225	1013.47		1.98289	1163.71
									1.50245	1009.4		1.98542	1161.11
									1.50342	1014.36		1.98626	1159.91
									1.50508	1014.74		1.98856	1159.08
									1.50565	1011.95		1.98947	1156.99
									1.50651	1008.22		1.99138	1156.53
									1.5073	1007.43		1.99247	1155.28
									1.50798	1004.27		1.99466	1159.98
									1.50863	1002.87		1.99665	1162.08
									1.5092	999.54		1.99879	1160.45
									1.50976	999.392		1.99988	1155.05
									1.50989	997.357		2.00187	1155.43
									1.51118	994.763		2.003	1156.18
									1.51184	995.786		2.00523	1153.85
									1.5124	993.754		2.00626	1157.17
									1.51303	993.056		2.00828	1160.48
									1.51423	988.568		2.01118	1160.91
									1.51528	988.563		2.01267	1160.75
									1.51566	989.457		2.015	1159.75
									1.51658	988.675		2.01574	1156.2
									1.51795	986.961		2.0181	1155.18
									1.51862	982.755		2.019	1154.6
									1.51884	976.506		2.02074	1156.35
									1.51932	975.406		2.02285	1161.47
									1.5192	974.643		2.02507	1160
									1.51983	972.956		2.02761	1161.04
									1.52057	971.366		2.02873	1158.03
									1.5216	974.63		2.03112	1158.86
									1.52246	974.314		2.03255	1158.71
									1.5238	972.708		2.03399	1156.74
									1.52466	968.27		2.03581	1155.12
									1.52507	964.853		2.03774	1153.39
									1.52571	963.24		2.03924	1155.29
									1.52615	959.249		2.04088	1156.4
									1.52734	958.633		2.04297	1156.55
									1.52814	956.286		2.04487	1157.76
									1.52882	958.571		2.04621	1156.29
									1.5295	957.252		2.04812	1158.76
									1.5308	954.752		2.05069	1162.7
									1.53136	950.067		2.05343	1162.18
									1.53147	948.73		2.05433	1157.81
									1.53161	947.148		2.05589	1154.27
									1.53246	947.865		2.05749	1155.01
									1.53295	946.529		2.05981	1157.44
									1.53376	946.736		2.06089	1154.74
									1.53474	944.808		2.06333	1156.91
									1.53534	941.89		2.06556	1161.1
									1.53617	940.622		2.06732	1161.08
									1.53718	939.237		2.06979	1158.94
									1.53794	934.387		2.07096	1155.44
									1.53866	935.308		2.07222	1153.43
									1.53926	934.503		2.07332	1152.37
									1.5409	931.18		2.07542	1153.08
									1.54115	930.642		2.07703	1154.79
									1.54152	927.385		2.07952	1156
									1.54181	923.333		2.0807	1156.45
									1.54202	921.448		2.08281	1156.56
									1.54294	921.391		2.08424	1153.4
									1.54373	918.138		2.08574	1152.62
									1.54439	918.221		2.08747	1153.5
									1.54491	921.481		2.08927	1153.73
									1.54631	922.466		2.09087	1154.32
									1.54711	919.649		2.09284	1154.34
									1.54761	913.134		2.09557	1156.91
									1.54825	909.49		2.09665	1157.08
									1.54863	907.727		2.09849	1156.3
									1.54943	906.099		2.10021	1154.96
									1.55051	904.192		2.10239	1157.34
									1.55114	907.924		2.10441	1155.63
									1.55192	906.497		2.10616	1155.88
									1.55371	903.066		2.10866	1155.87
									1.55392	898.814		2.10937	1153.26
									1.554	898.807		2.11087	1152.6
									1.55415	895.91		2.11257	1152.42
									1.55463	894.604		2.11521	1151.44
									1.55558	896.022		2.116	1150.11
									1.55626	891.671		2.11846	1156.31
									1.55718	889.918		2.12091	1158.09
									1.55779	889.957		2.12243	1157.22
									1.55842	891.567		2.12438	1156.8
									1.5594	888.956		2.1259	1151.12
									1.55963	885.463		2.12796	1152.28
									1.56015	883.039		2.12921	1151.61
									1.56091	881.35		2.1312	1150.37
									1.56155	881.519		2.13301	1155.71
									1.56337	882.179		2.13517	1158.47
									1.5638	882.446		2.13698	1155.2
									1.56436	878.418		2.13875	1154.03
									1.56521	874.419		2.14066	1151.19
									1.56548	874.168		2.14188	1151.57
									1.5657	872.061		2.14426	1151.5
									1.56684	870.692		2.14526	1149.71
									1.56725	871.89		2.1473	1149.34
									1.56816	871.757		2.14857	1151.84
									1.56948	873.126		2.15023	1151.39
									1.57022	870.842		2.15213	1154.27
									1.57062	864.338		2.15412	1154.12
									1.57054	862.892		2.15633	1151.13
									1.57125	861.623		2.15744	1149.55
									1.57214	859.025		2.15909	1148.65
									1.57282	860.189		2.16059	1148.71
									1.57422	862.564		2.16247	1153.32
									1.57483	861.998		2.16416	1151.05
									1.57651	861.258		2.16667	1152.36
									1.57674	854.819		2.16765	1151.22
									1.57711	853.847		2.16989	1151.76
									1.57778	851.384		2.17161	1152.95
									1.5794	850.553		2.17384	1153.25
									1.57981	849.696		2.17568	1153.83
									1.57984	848.159		2.17802	1156.65
									1.58003	848.245		2.17974	1150.98
									1.58079	847.926		2.18079	1149.25
									1.58151	848.31		2.18298	1149.22
									1.58309	843.67		2.18388	1149.23
									1.58315	843.666		2.18616	1150.21
									1.58374	841.116		2.1882	1152.05
									1.584	838.982		2.19029	1155.5
									1.58473	836.009		2.19262	1152.24
									1.58548	837.837		2.19382	1151.63
									1.58668	839.925		2.19568	1148.63
									1.58752	837.862		2.19691	1148.31
									1.58829	833.647		2.19918	1149.17
									1.58951	831.578		2.20079	1151.02
									1.58966	830.56		2.20212	1150.09
									1.59006	828.207		2.20447	1150.59
									1.59068	827.544		2.20607	1151.36
									1.59229	830.29		2.20872	1151.49
									1.59289	830.286		2.20982	1151.81
									1.59368	832.319		2.21205	1151.13
									1.59467	827.208		2.21323	1150.17
									1.59567	827.688		2.21527	1149.36
									1.59618	823.818		2.21734	1150.89
									1.5964	824.193		2.21922	1152.25
									1.59687	828.928		2.22154	1150.21
									1.59787	827.039		2.22258	1148.1
									1.59883	828.31		2.22456	1146.82
									1.59984	826.393		2.22592	1147.57
									1.60067	825.18		2.2276	1148.86
									1.60135	819.833		2.22974	1152.96
									1.60234	821.542		2.23191	1154.13
									1.60269	821.595		2.23461	1153.45
									1.60342	822.833		2.23562	1148.17
									1.60481	823.418		2.23779	1148.47
									1.60574	823.302		2.2393	1149.92
									1.60654	824.249		2.24145	1150.64
									1.60731	822.541		2.24355	1151.65
									1.60887	822.317		2.24551	1153.67
									1.60909	822.003		2.24799	1155.17
									1.61014	821.196		2.25058	1151.26
									1.61059	820.265		2.25114	1148.37
									1.6117	822.884		2.25262	1146.02
									1.61266	821.831		2.25369	1143.58
									1.61361	823.209		2.25583	1145.01
									1.6151	820.507		2.25765	1148.04
									1.61555	819.668		2.26006	1147.82
									1.61616	818.265		2.26141	1150.21
									1.61701	815.189		2.26376	1149.61
									1.61815	818.879		2.26536	1150.27
									1.61881	820.403		2.26723	1147.27
									1.61993	822.42		2.26902	1146.41
									1.62151	819.762		2.2705	1145.96
									1.62198	818.694		2.27311	1148.17
									1.6225	816.718		2.27442	1151.5
									1.62352	819.15		2.27676	1148.41
									1.62451	818.968		2.27812	1147.46
									1.62549	821.08		2.27903	1144.06
									1.62736	822.282		2.28082	1145.18
									1.62824	820.959		2.2831	1145.91
									1.62852	818.197		2.28445	1145.13
									1.62926	815.855		2.28636	1145.73
									1.63002	816.157		2.28793	1146.35
									1.6316	816.454		2.28975	1144.23
									1.63199	818.476		2.29124	1144.21
									1.63325	820.052		2.2927	1144.86
									1.63446	816.205		2.29439	1145.05
									1.63515	816.65		2.29645	1145.38
									1.63584	816.374		2.29829	1145.65
									1.63699	816.092		2.29992	1146.18
									1.63753	814.109		2.30235	1148.19
									1.63834	815.069		2.30391	1146.9
									1.63931	816.154		2.30531	1144.25
									1.64087	818.017		2.30717	1142.62
									1.64176	817.786		2.30861	1141.21
									1.64289	816.684		2.31004	1144.01
									1.64445	814.165		2.31227	1145.87
									1.64491	813.867		2.31356	1143.68
									1.64593	812.493		2.31568	1146.58
									1.64701	812.516		2.31794	1148.31
									1.64785	814.285		2.31975	1145.75
									1.64903	814.234		2.32195	1146.15
									1.65068	813.609		2.3236	1145.26
									1.65102	811.056		2.32511	1143.91
									1.65149	809.105		2.32722	1146.15
									1.65242	807.902		2.32918	1150.27
									1.65422	810.363		2.33121	1149.13
									1.655	808.644		2.33312	1145.49
									1.6562	810.264		2.3349	1147.44
									1.65746	807.794		2.33702	1145.44
									1.65802	804.683		2.33824	1143.9
									1.65929	805.376		2.34025	1143.34
									1.66078	805.081		2.3417	1145.88
									1.66109	802.784		2.34377	1145.6
									1.66191	799.877		2.34563	1145.34
									1.66286	798.216		2.34767	1144.27
									1.663	797.221		2.34927	1145.56
									1.66396	797.776		2.35098	1141.38
									1.66461	796.764		2.35254	1143.18
									1.66645	795.949		2.35446	1144.91
									1.66723	793.133		2.35644	1147.51
									1.66786	791.663		2.35822	1147.23
									1.66889	789.717		2.36066	1144.8
									1.67027	789.109		2.36186	1142.79
									1.67139	791.013		2.36391	1141.19
									1.67341	791.061		2.36557	1143.81
									1.67419	787.646		2.36729	1142.53
									1.67538	782.863		2.36853	1142.94
									1.67619	779.175		2.37045	1141.84
									1.67686	777.103		2.37299	1144.07
									1.67785	774.788		2.37423	1145.41
									1.67765	774.706		2.37635	1140.61
									1.67924	772.864		2.37742	1140.62
									1.68035	772.693		2.37955	1142.23
									1.68204	773.934		2.38065	1141.78
									1.68329	769.281		2.38304	1144.24
									1.6838	764.762		2.3852	1144.59
									1.68478	762.163		2.38733	1146.99
									1.68617	759.143		2.38961	1145.35
									1.68691	758.778		2.39055	1141.61
									1.68843	758.026		2.39272	1141.12
									1.6893	754.3		2.39373	1140.15
									1.69044	749.903		2.39537	1139.27
									1.69089	748.976		2.397	1138.25
									1.69183	746.831		2.39935	1141.8
									1.69297	742.769		2.40081	1142.22
									1.69357	741.14		2.40273	1141.02
									1.69578	740.447		2.40407	1141.11
									1.69636	737.519		2.40651	1142.14
									1.69715	732.655		2.40818	1142.38
									1.69916	728.477		2.40974	1140.2
									1.6995	724.706		2.41226	1139.69
									1.69972	724.707		2.41336	1140.51
									1.70073	718.976		2.41552	1139.65
									1.70168	716.313		2.41639	1137.09
									1.70276	710.396		2.41863	1137.63
									1.70386	707.899		2.41948	1135.77
									1.7059	707.965		2.42162	1138.78
									1.7066	701.24		2.42361	1140.64
									1.70679	697.384		2.42594	1143.48
									1.70779	695.003		2.42836	1141.31
									1.70915	689.886		2.42909	1137.01
									1.70958	685.468		2.43121	1137.24
									1.71093	682.093		2.43254	1138.86
									1.7121	679.821		2.43413	1141.13
									1.71311	678.861		2.4358	1139.09
									1.71398	673.874		2.43842	1141.72
									1.71399	673.341		2.4403	1139.9
									1.71457	668.757		2.44183	1141.39
									1.71538	664.802		2.44438	1141.5
									1.71628	662.67		2.44528	1140.11
									1.71705	662.079		2.44713	1136.85
									1.71842	660.492		2.44874	1137.15
									1.71881	656.213		2.45091	1136.45
									1.71922	658.463		2.45215	1140.71
									1.72036	658.86		2.45446	1142.24
									1.72173	660.154		2.45716	1142.41
									1.72237	661.571		2.45844	1140.63
									1.72314	658.038		2.46015	1139.81
									1.7243	657.874		2.46181	1139.59
									1.72522	660.774		2.46405	1137.85
									1.72562	659.081		2.46536	1137.27
									1.72638	658.618		2.4673	1138.05
									1.72752	659.403		2.46977	1139.84
									1.7283	660.66		2.47111	1138.26
									1.72899	659.596		2.47327	1137.51
									1.73017	661.003		2.47473	1137.4
									1.73149	660.445		2.47705	1140.15
									1.73201	658.179		2.47884	1139.63
									1.73238	658.946		2.48051	1139.26
									1.73363	660.738		2.48258	1138.06
									1.73486	663.009		2.48371	1136.72
									1.73629	666.579		2.48552	1137.84
									1.73766	663.689		2.48689	1134.86
									1.73821	661.681		2.48897	1135.83
									1.7387	659.816		2.4904	1136.65
									1.73933	660.496		2.49307	1138.19
									1.74033	660.959		2.49483	1140.84
									1.74101	663.292		2.4973	1141.15
									1.74227	663.268		2.499	1140.42
									1.74352	664.641		2.50048	1136.66
									1.74471	666.473		2.50275	1134.97
									1.74558	664.398		2.50359	1132.08
									1.74618	662.447		2.50538	1132.44
									1.74748	662.234		2.50679	1134.34
									1.74792	661.899		2.50934	1139.67
									1.74877	663.914		2.51135	1140.13
									1.75024	666.555		2.51318	1138.6
									1.75126	666.338		2.51564	1134.89
									1.75253	667.707		2.51632	1133.44
									1.75344	667.984		2.51814	1132.67
									1.75418	666.2		2.51992	1135.05
									1.75534	665.473		2.52175	1134.02
									1.75707	667.717		2.52319	1136.45
									1.75792	667.561		2.52539	1137.1
									1.75909	667.897		2.52721	1135.05
									1.75991	665.208		2.52899	1135.04
									1.76066	666.137		2.53164	1137.08
									1.76145	667.171		2.53308	1136.56
									1.76257	667.768		2.53539	1139.03
									1.76382	665.533		2.53668	1135.62
									1.76446	666.591		2.53826	1133.37
									1.76513	668.814		2.5398	1132.5
									1.76676	670.642		2.54155	1132.25
									1.76782	669.556		2.54332	1132.11
									1.76853	667.866		2.5448	1131.42
									1.76963	666.623		2.54615	1133.75
									1.77043	664.933		2.54819	1133.24
									1.77089	667.081		2.5505	1138.87
									1.77219	668.563		2.55295	1137.33
									1.77377	669.895		2.55465	1136.37
									1.77495	671.135		2.55625	1133.75
									1.77619	671.117		2.55788	1132.05
									1.77698	667.976		2.55929	1131.69
									1.77721	668.175		2.56139	1133.64
									1.77833	666.083		2.56327	1135.11
									1.7791	669.191		2.56559	1138.81
									1.77969	668.355		2.56792	1139.21
									1.78097	669.444		2.57055	1136.78
									1.78229	669.62		2.57144	1132.82
									1.78371	671.552		2.5734	1133.22
									1.78412	670.641		2.57441	1131.12
									1.78567	669.352		2.57596	1129.86
									1.78668	669.731		2.57861	1136.73
									1.78736	669.852		2.58095	1137.59
									1.78853	670.5		2.58318	1134.37
									1.78978	670.969		2.58456	1132.31
									1.79056	671.124		2.58681	1133.37
									1.79127	671.962		2.58811	1134.12
									1.79246	671.663		2.58946	1132.95
									1.79359	672.486		2.59125	1129.28
									1.7944	670.469		2.59313	1127.97
									1.79622	671.054		2.59325	1126.21
									1.79665	672.755		2.59394	1127.12
									1.79771	671.863		2.59615	1127.82
									1.79946	673.381		2.59706	1128.6
									1.80004	671.585		2.59974	1128.84
									1.80065	669.568		2.60079	1130.36
									1.8014	669.694		2.60214	1128.75
									1.80263	670.468		2.60401	1131.32
									1.80322	670.635		2.60632	1133.9
									1.80504	673.911		2.60906	1133.47
									1.80679	676.814		2.60996	1129.92
									1.80768	673.351		2.61216	1128.29
									1.8092	674.005		2.61307	1126.57
									1.80943	671.652		2.61429	1124.8
									1.81035	671.35		2.61573	1127.83
									1.81197	672.645		2.61844	1130.27
									1.8126	672.049		2.62027	1132.98
									1.81365	672.932		2.62287	1134.48
									1.81559	675.809		2.62506	1132.44
									1.81597	673.251		2.62584	1127.16
									1.81657	671.335		2.62665	1122.07
									1.81781	671.561		2.62811	1122.64
									1.81837	671.423		2.62981	1125.08
									1.81968	673.442		2.63151	1120.89
									1.82104	673.383		2.63272	1124.33
									1.82221	673.8		2.6353	1128.91
									1.82297	674.831		2.63632	1127.43
									1.82381	672.618		2.63868	1129.33
									1.82544	674.095		2.64073	1130.98
									1.8258	670.919		2.64263	1135.47
									1.82669	672.826		2.64497	1130.96
									1.82784	672.587		2.64632	1131.88
									1.8289	672.514		2.64833	1129.24
									1.83001	674.758		2.64982	1128.9
									1.83128	674.206		2.65226	1131.57
									1.83229	673.62		2.65424	1131.63
									1.83303	672.821		2.6556	1128.8
									1.83396	672.864		2.65791	1130.02
									1.83526	673.786		2.65944	1129.59
									1.83632	674.731		2.66133	1128.91
									1.83814	675.836		2.66351	1130.43
									1.83893	676.805		2.66515	1129.33
									1.83985	674.475		2.66673	1127.36
									1.84052	671.325		2.66844	1127.44
									1.84178	671.129		2.67086	1128.65
									1.84226	671.67		2.67213	1129.01
									1.8431	673.846		2.67432	1130.25
									1.8441	674.027		2.67732	1132.87
									1.84563	676.777		2.67869	1131.79
									1.84749	675.734		2.68032	1127.76
									1.84812	676.851		2.68182	1126.06
									1.8491	674.254		2.68379	1126.1
									1.84992	673.889		2.68525	1125.86
									1.85129	675.501		2.68702	1126.97
									1.8517	673.963		2.68977	1130.03
									1.85344	674.274		2.69103	1130.2
									1.85431	674.401		2.69306	1130.88
									1.85515	676.424		2.69585	1130.43
									1.85695	676.146		2.69688	1128.57
									1.85772	676.385		2.69894	1127.29
									1.85892	675.246		2.7004	1126.14
									1.85991	674.348		2.70301	1127.13
									1.8609	675.598		2.70432	1128.92
									1.86166	676.405		2.70582	1126.6
									1.86376	676.333		2.70768	1129.9
									1.86441	678.115		2.71	1128.58
									1.86545	676.501		2.71221	1125.67
									1.86712	675.971		2.71352	1126.59
									1.8674	674.931		2.71548	1124.83
									1.86812	675.002		2.71719	1126.74
									1.86943	674.9		2.71849	1124.27
									1.8699	676.228		2.72051	1126.87
									1.87129	677.56		2.7228	1126.98
									1.87325	677.553		2.72401	1126.16
									1.87387	676.128		2.7259	1124.25
									1.87459	674.897		2.72741	1123.31
									1.87531	673.475		2.72919	1123.46
									1.87673	674.691		2.73149	1126.82
									1.87752	676.901		2.73317	1126.25
									1.8792	679.269		2.73527	1124.13
									1.88057	679.069		2.73648	1123.55
									1.88131	677.143		2.73863	1125.11
									1.88191	673.848		2.73979	1123.03
									1.8829	674.049		2.74191	1122.49
									1.88379	676.627		2.7434	1124.3
									1.88529	678.051		2.74571	1128.32
									1.88674	678.294		2.748	1127.38
									1.88759	677.718		2.74945	1126.18
									1.88898	678.363		2.75165	1124.96
									1.89006	678.437		2.75277	1121.62
									1.89077	678.877		2.75473	1122.21
									1.89229	677.913		2.75614	1122.74
									1.89326	677.314		2.75812	1124
									1.89365	676.668		2.75986	1122.59
									1.89471	677.322		2.76167	1123.98
									1.89621	680.315		2.76397	1123.92
									1.89751	678.755		2.76521	1123.35
									1.89854	678.805		2.76777	1125.26
									1.89975	678.526		2.76921	1123.92
									1.90045	678.323		2.77066	1122.43
									1.9021	679.02		2.77249	1123.95
									1.90299	676.901		2.77491	1125.78
									1.90357	679.086		2.77739	1125.45
									1.90509	679.678		2.77859	1123.53
									1.90622	680.673		2.78062	1121
									1.90708	678.835		2.78153	1122.59
									1.9083	677.305		2.78368	1123.03
									1.909	677.684		2.78584	1122
									1.91027	678.661		2.78743	1121.89
									1.91152	680.38		2.78985	1121.6
									1.9131	681.89		2.79102	1121.16
									1.91407	678.863		2.79301	1121.36
									1.91568	679.442		2.79433	1120.51
									1.91614	677.515		2.79604	1120.76
									1.91702	678.237		2.79787	1121.54
									1.91827	678.234		2.80003	1121.09
									1.91925	679.121		2.8019	1121.98
									1.92031	679.157		2.80391	1124.26
									1.92123	679.726		2.80591	1120.47
									1.92248	680.075		2.80722	1121.06
									1.92399	681.162		2.8087	1119.33
									1.92498	679.46		2.81015	1118.42
									1.92567	678.609		2.8125	1117.86
									1.92647	678.566		2.81383	1118.27
									1.9279	680.232		2.81614	1119.48
									1.92917	680.64		2.81797	1123.6
									1.9305	682.243		2.81994	1122.87
									1.93198	681.932		2.82182	1123.36
									1.93262	680.397		2.82367	1121.21
									1.9337	680.591		2.8254	1119.67
									1.93443	679.722		2.82654	1118.38
									1.93543	680.92		2.8289	1120.42
									1.93748	683.486		2.83094	1120.46
									1.93865	682.021		2.83256	1120.34
									1.93957	681.394		2.8346	1121.39
												2.83608	1119.42
												2.83845	1118.89
												2.84019	1122.5
												2.84211	1120.55
												2.84476	1122.4
												2.84577	1121.55
												2.84763	1119.1
												2.84885	1116.75
												2.85139	1118.27
												2.8525	1116.16
												2.85478	1117.32
												2.85606	1119.09
												2.85858	1122.07
												2.86035	1119.95
												2.86178	1117.65
												2.8641	1116.21
												2.86511	1116.64
												2.86751	1116.05
												2.86876	1117.53
												2.87112	1119.22
												2.87241	1119.7
												2.87482	1119
												2.87625	1115.43
												2.87764	1114.63
												2.87964	1115.65
												2.88103	1115.68
												2.88298	1115.78
												2.88462	1116.93
												2.88723	1118.31
												2.88865	1117.66
												2.89056	1118.25
												2.8926	1116.39
												2.89398	1117.09
												2.8959	1114.61
												2.89755	1115.73
												2.89921	1116.35
												2.90085	1118.66
												2.90361	1118.91
												2.90475	1115.05
												2.90689	1116.56
												2.90864	1116.52
												2.91017	1116.93
												2.91221	1114.97
												2.91366	1115.27
												2.91602	1113.67
												2.91729	1114.36
												2.91955	1112.4
												2.92072	1114.19
												2.92272	1113.79
												2.92427	1114.57
												2.9262	1114.87
												2.92852	1115.04
												2.9303	1116.44
												2.93257	1115.8
												2.93343	1112.74
												2.93537	1111.12
												2.9367	1112.8
												2.93862	1111.7
												2.94133	1115.65
												2.94299	1116.09
												2.94514	1114.47
												2.9466	1115.42
												2.94869	1115.26
												2.94989	1112.88
												2.95171	1111.93
												2.95403	1113.37
												2.95549	1113.49
												2.95799	1113.67
												2.95918	1113.16
												2.96157	1113.02
												2.96265	1112.54
												2.96465	1112.98
												2.96636	1113.48
												2.96835	1113.62
												2.97086	1114.28
												2.972	1111.91
												2.9743	1111.88
												2.97549	1111.99
												2.97718	1112
												2.97946	1112
												2.98164	1113.84
												2.98338	1112.55
												2.98471	1110.75
												2.98668	1109.91
												2.988	1110.38
												2.98986	1110.77
												2.99168	1110.9
												2.99378	1111.54
												2.99603	1111.38
												2.99775	1113.64
												2.99996	1111.78
												3.00117	1110.68
												3.00271	1109.83
												3.00401	1108.26
												3.00583	1106.58
												3.00728	1108.09
												3.00961	1108.15
												3.01103	1109.27
												3.01333	1111.84
												3.01433	1108.28
												3.01628	1108.25
												3.0177	1107.74
												3.01981	1107.63
												3.02152	1109.36
												3.02343	1110.46
												3.02596	1110.6
												3.02735	1109.99
												3.02879	1108.44
												3.03043	1107.89
												3.0327	1108.01
												3.03426	1109.59
												3.03628	1110.28
												3.0386	1109.23
												3.03999	1108.71
												3.04157	1108.77
												3.04333	1107.74
												3.04552	1107.53
												3.04691	1107.19
												3.04901	1108.44
												3.05152	1109.74
												3.0531	1111.78
												3.05507	1112.09
												3.0571	1109.72
												3.05889	1108.44
												3.06091	1107.21
												3.06218	1105.96
												3.06464	1107.37
												3.06608	1109.27
												3.06828	1109.17
												3.07056	1107.47
												3.0718	1107.38
												3.07384	1105.28
												3.07497	1105.05
												3.07754	1105.22
												3.07861	1104.97
												3.08038	1107.04
												3.08221	1106.02
												3.08427	1105.1
												3.08519	1103.59
												3.08757	1102.19
												3.08763	1102.24
												3.08863	1104.48
												3.09086	1105.45
												3.09248	1106.17
												3.09416	1104.64
												3.09581	1104.54
												3.09778	1103.4
												3.09923	1103.05
												3.10104	1104.31
												3.10349	1105.86
												3.10478	1106.95
												3.10685	1108.07
												3.10999	1108.7
												3.1112	1106.59
												3.1134	1105.74
												3.11441	1103.62
												3.11623	1101.16
												3.11783	1101.94
												3.1196	1103.23
												3.12204	1105.51
												3.12427	1109.03
												3.12649	1107.73
												3.12849	1105.69
												3.13004	1104.24
												3.1312	1102
												3.13255	1102.64
												3.13497	1102.31
												3.13653	1104.9
												3.13922	1104.51
												3.14037	1103.88
												3.14244	1101.27
												3.14408	1103.14
												3.14572	1101.98
												3.14748	1101.17
												3.14925	1100.88
												3.15103	1100.63
												3.1528	1101.33
												3.15468	1100.67
												3.15615	1100.75
												3.1577	1100.28
												3.15896	1099.6
												3.16181	1101.17
												3.1631	1102.88
												3.16534	1103.45
												3.16753	1103.03
												3.16888	1100.43
												3.1703	1099.07
												3.17107	1096.01
												3.17298	1096.63
												3.17497	1098.4
												3.17756	1102.84
												3.17928	1103.42
												3.18132	1103.47
												3.18277	1100.18
												3.18399	1097.69
												3.18539	1096.73
												3.18775	1097.01
												3.18885	1097.75
												3.19134	1100.3
												3.19329	1100.11
												3.1952	1102.25
												3.19713	1102.11
												3.19941	1101.76
												3.20118	1100.05
												3.20329	1101.11
												3.20457	1099.71
												3.20685	1099.34
												3.20832	1101.92
												3.21001	1101.3
												3.21224	1100.44
												3.21395	1098.58
												3.21579	1097.89
												3.2176	1099.83
												3.21988	1099.83
												3.22113	1098.98
												3.22301	1097.67
												3.22415	1096.07
												3.22651	1096.75
												3.22767	1096.72
												3.22982	1096.29
												3.23145	1097.86
												3.23369	1099.53
												3.23555	1099.94
												3.23788	1098.01
												3.23944	1096.64
												3.24042	1096.12
												3.24255	1095.73
												3.24391	1095.83
												3.24631	1097.03
												3.24843	1099.66
												3.25014	1098.49
												3.25237	1098.87
												3.25428	1096.82
												3.25593	1096.37
												3.25735	1095.55
												3.25927	1095
												3.2608	1095.08
												3.26239	1095.14
												3.26495	1096.25
												3.26604	1095.85
												3.26847	1095.69
												3.26945	1093.91
												3.27161	1095.3
												3.27321	1095.42
												3.27568	1097.7
												3.27788	1095.77

## Sheet: Figure 6c,d,e,f,g,h
Figure 6c									Figure 6d									Figure 6e									Figure 6f									Figure 6g									Figure 6h
Mechanical properties from comppresion tests and comppresion simulation									Mechanical properties from comppresion tests and comppresion simulation									Mechanical properties from comppresion tests and comppresion simulation									Mechanical properties from comppresion tests and comppresion simulation									Mechanical properties from comppresion tests and comppresion simulation									Mechanical properties from comppresion tests and comppresion simulation
	Elastic modulus (MPa)	Yield strength (MPa)								Elastic modulus (MPa)	Yield strength (MPa)								Elastic modulus (MPa)	Yield strength (MPa)								Elastic modulus (MPa)	Yield strength (MPa)								Elastic modulus (MPa)	Yield strength (MPa)								Elastic modulus (MPa)	Yield strength (MPa)
sample 1	4090	90.4							sample 1	3544	99.7							sample 1	814	25.5							sample 1	420	11							sample 1	739	19.4							sample 1	745	20.1
sample 2	4145	96							sample 2	2859	101.2							sample 2	653	27.1							sample 2	394	11.6							sample 2	686	20.6							sample 2	697	20
sample 3	4276	92.7							sample 3	3209	97.7							sample 3	711	27.4							sample 3	428	11.4							sample 3	783	19.7							sample 3	787	20.6
Simulation	4071	92.8							Simulation	3362	91							Simulation	717	22.1							Simulation	399	10.3							Simulation	796	21.3							Simulation	798	21.3
Strain-stress curves from comppresion tests and comppresion simulation									Strain-stress curves from comppresion tests and comppresion simulation									Strain-stress curves from comppresion tests and comppresion simulation									Strain-stress curves from comppresion tests and comppresion simulation									Strain-stress curves from comppresion tests and comppresion simulation									Strain-stress curves from comppresion tests and comppresion simulation
sample 1		sample 2		sample 3		Simulation			sample 1		sample 2		sample 3		Simulation			sample 1		sample 2		sample 3		Simulation			sample 1		sample 2		sample 3		Simulation			sample 1		sample 2		sample 3		Simulation			sample 1		sample 2		sample 3
Strain (%)	Stress (MPa)	Strain (%)	Stress (MPa)	Strain (%)	Stress (MPa)	Strain (%)	Stress (MPa)		Strain (%)	Stress (MPa)	Strain (%)	Stress (MPa)	Strain (%)	Stress (MPa)	Strain (%)	Stress (MPa)		Strain (%)	Stress (MPa)	Strain (%)	Stress (MPa)	Strain (%)	Stress (MPa)	Strain (%)	Stress (MPa)		Strain (%)	Stress (MPa)	Strain (%)	Stress (MPa)	Strain (%)	Stress (MPa)	Strain (%)	Stress (MPa)		Strain (%)	Stress (MPa)	Strain (%)	Stress (MPa)	Strain (%)	Stress (MPa)	Strain (%)	Stress (MPa)		Strain (%)	Stress (MPa)	Strain (%)	Stress (MPa)	Strain (%)
-0.009	1.4613	-0.02	1.94205	0.001	0.00719	0	0		0.013	0.00018	0.021	-0.00035	0	-0.002	3	0		0.008	0.02839	0.02	0.08782	0.034	0.06837	1.6	0		0.0036157	0.49852	0.000253	1.0131	0.001626	0.54133	0	0		0.001874	3.33694	0.001719	4.62555	0.002695	2.17385	0	0		0.000501	2.46476	0.003008	2.95193	0.0006313
0.023	1.56126	0.017	2.10225	0.003	-0.00293	0.6	3.44899		0.053	-0.0054	0.057	-0.00235	0.002	-0.00803	3.278	7.62636		0.041	0.01759	0.051	0.08999	0.168	0.07356	1.878	1.27604		0.0073303	0.50689	0.00404	1.0214	0.005437	0.54988	0.833	3.71661		0.005622	3.35519	0.005456	4.64238	0.006437	2.18938	0.833	7.59603		0.004254	2.47977	0.006892	2.96747	0.0044192
0.07	1.75158	0.052	2.28444	0.029	-0.00198	0.822	10.8237		0.089	0.00086	0.084	0.02075	0.045	-0.00221	3.556	18.927		0.076	0.03667	0.079	0.09482	0.268	0.08698	2.156	3.53628		0.0111689	0.51531	0.007828	1.02975	0.009248	0.55861	1.667	7.28636		0.00937	3.37337	0.009193	4.65922	0.01018	2.20499	1.667	13.9032		0.008008	2.49479	0.010652	2.98303	0.0082071
0.111	1.93701	0.089	2.46909	0.075	0.02014	1.045	16.094		0.122	0.00202	0.114	0.05191	0.09	-0.00069	3.833	29.5331		0.115	0.06661	0.112	0.09225	0.335	0.10684	2.433	4.79253		0.0148836	0.52384	0.011616	1.0381	0.013059	0.56752	2.5	9.78661		0.013118	3.39149	0.01293	4.67606	0.013922	2.22068	2.5	21.0927		0.011762	2.50986	0.014411	2.99866	0.011995
0.148	2.12515	0.125	2.66075	0.089	0.13423	1.267	23.922		0.153	0.00094	0.139	0.09059	0.128	0.00176	4.111	39.8154		0.156	0.08771	0.138	0.08599	0.407	0.13692	2.711	6.96856		0.0185983	0.53248	0.015404	1.04641	0.01687	0.57659	3.333	12.0218		0.016867	3.40958	0.016667	4.69287	0.017665	2.23643	3.333	24.4793		0.015516	2.52499	0.01817	3.0144	0.0157828
0.183	2.34989	0.151	2.81554	0.06	0.29772	1.489	33.5644		0.191	-0.00363	0.158	0.15462	0.155	0.00495	4.389	49.21		0.184	0.11203	0.174	0.08635	0.465	0.17305	2.989	9.11781		0.0221892	0.54124	0.019192	1.05467	0.020681	0.58579	4.167	13.8837		0.020615	3.42765	0.020528	4.70962	0.021407	2.25222	4.166	27.2264		0.019269	2.54019	0.02193	3.03026	0.0195707
0.22	2.58183	0.194	3.04498	-0.021	0.36631	1.712	43.4271		0.227	-0.00405	0.154	0.20576	0.195	-0.00482	4.667	59.2891		0.233	0.13772	0.204	0.09136	0.498	0.19962	3.266	11.1201		0.0259039	0.55012	0.02298	1.06296	0.024492	0.59504	5	15.2434		0.024363	3.44572	0.02414	4.72634	0.02515	2.26804	5	29.775		0.023148	2.55547	0.025564	3.04622	0.0233586
0.26	2.8687	0.224	3.21038	-0.079	0.37549	1.934	51.8546		0.254	-0.00338	0.097	0.27626	0.228	-0.00774	4.945	67.8816		0.271	0.16532	0.228	0.08685	0.541	0.23202	3.544	12.9306		0.0296186	0.55915	0.026768	1.07133	0.028303	0.60435	5.833	16.2688		0.028111	3.46382	0.027877	4.74306	0.028892	2.28388	5.833	31.5558		0.026777	2.5708	0.029323	3.06233	0.0271465
0.286	3.06262	0.253	3.37074	-0.131	0.43528	2.155	60.6613		0.295	-0.00456	0.081	0.34082	0.257	-0.00584	5.222	74.727		0.307	0.187	0.261	0.10457	0.579	0.26243	3.821	15.2032		0.0333333	0.56832	0.030556	1.07981	0.032114	0.61366	6.667	16.9091		0.031734	3.48194	0.031614	4.75984	0.032635	2.29975	6.665	32.0681		0.030531	2.58617	0.033208	3.07857	0.0309344
0.324	3.4068	0.285	3.59683	-0.156	0.51708	2.377	69.2526		0.328	-0.00228	0.072	0.38314	0.295	-0.00717	5.5	81.8177		0.354	0.22809	0.287	0.11215	0.604	0.28883	4.098	17.151		0.0371719	0.57762	0.034343	1.08841	0.035925	0.62297	7.5	17.6253		0.035607	3.5001	0.035351	4.77669	0.036377	2.31568	7.5	33.3631		0.034284	2.60158	0.036842	3.09495	0.0347223
0.354	3.7564	0.318	3.79618	-0.155	0.65404	2.599	76.6306		0.36	0.00128	0.064	0.44703	0.33	-0.00327	5.778	88.9982		0.404	0.26317	0.314	0.12338	0.627	0.31305	4.375	19.4688		0.0407628	0.58699	0.038258	1.0971	0.039736	0.63227	8.333	18.0328		0.03923	3.51832	0.039088	4.79366	0.04012	2.33168	8.334	34.0447		0.038038	2.61703	0.040727	3.11141	0.0385101
0.38	4.04017	0.354	4.03	-0.132	0.85895	2.821	83.2789		0.395	-0.00307	0.052	0.51381	0.365	-0.00208	6.056	94.5148		0.461	0.29454	0.338	0.13739	0.644	0.33427	4.652	21.1397		0.0446013	0.59644	0.041919	1.10583	0.043547	0.64152	9.167	18.2352		0.043103	3.53662	0.042825	4.81075	0.043987	2.34775	9.168	34.5453		0.041917	2.63252	0.044486	3.12791	0.042298
0.413	4.48945	0.38	4.24208	-0.097	1.12845	3.043	90.0316		0.431	-0.00483	0.046	0.5687	0.394	-0.00511	6.333	99.5198		0.498	0.32552	0.368	0.14787	0.648	0.35253	4.929	22.9788		0.0481922	0.60595	0.045707	1.11454	0.047231	0.65072	10	18.5763		0.046852	3.55498	0.046562	4.82803	0.047605	2.36388	10.001	35.1608		0.045546	2.64802	0.048246	3.14438	0.0460858
0.442	4.85087	0.418	4.55748	-0.057	1.28033	3.266	96.096		0.467	-0.00553	0.054	0.61938	0.434	0.00225	6.612	105.227		0.546	0.35803	0.399	0.16624	0.638	0.36805	5.206	24.2392		0.0519069	0.61549	0.049621	1.12323	0.051169	0.65987	10.833	18.8342		0.0506	3.5734	0.050299	4.84547	0.051347	2.38003	10.835	35.6194		0.049299	2.66354	0.05188	3.16084	0.0498738
0.472	5.2702	0.451	4.8319	-0.025	1.38553	3.489	100.354		0.493	-0.00409	0.066	0.69254	0.469	-0.00277	6.889	110.51		0.57	0.38056	0.42	0.18059	0.579	0.38846	5.483	25.2794		0.0556216	0.62508	0.053409	1.13184	0.05498	0.66897	11.667	18.8764		0.054348	3.59189	0.054036	4.86307	0.05509	2.39627	11.668	35.6994		0.053053	2.67903	0.055639	3.17731	0.0536616
0.494	5.59133	0.475	5.00415	0.025	1.52192	3.711	104.202		0.533	0.00251	0.069	0.74488	0.496	-0.00077	7.167	110.081		0.574	0.40482	0.454	0.19762	0.523	0.40125	5.76	26.4763		0.0593363	0.63472	0.057197	1.14035	0.058791	0.67802	12.5	19.0951		0.058096	3.61043	0.057773	4.88081	0.058832	2.41263	12.501	36.5064		0.056807	2.69447	0.059524	3.19381	0.0574495
0.526	6.03719	0.509	5.30187	0.063	1.62792	3.933	108.217		0.57	-0.00843	0.074	0.77427	0.533	-0.00197	7.445	115.516		0.546	0.42225	0.48	0.2112	0.445	0.41369	6.038	27.4645		0.0631749	0.6444	0.060985	1.14876	0.062602	0.68707	13.333	19.0118		0.061844	3.62902	0.061634	4.89869	0.062575	2.42914	13.335	36.9711		0.060561	2.70989	0.063283	3.21034	0.0612374
0.555	6.47387	0.542	5.56595	0.106	1.72416	4.156	111.918		0.6	-0.00285	0.093	0.84365	0.567	-0.00298	7.723	118.525		0.501	0.44227	0.504	0.22992	0.376	0.43706	6.316	28.5125		0.0668896	0.65411	0.064773	1.15708	0.066413	0.69612	14.167	19.3326		0.065592	3.64764	0.065247	4.9167	0.066442	2.44579	14.165	37.3122		0.064314	2.72531	0.067043	3.22687	0.0650253
0.58	6.80499	0.575	5.8738	0.139	1.81579	4.378	114.59		0.637	-0.00017	0.114	0.88958	0.603	0.00023	8	119.899		0.466	0.46696	0.532	0.24345	0.348	0.4633	6.593	29.355		0.0704804	0.66381	0.068434	1.16538	0.070224	0.70518	15	19.3834		0.06934	3.66632	0.068984	4.93482	0.070185	2.46253	14.995	37.5239		0.068068	2.74072	0.070802	3.24342	0.0688132
0.612	7.35564	0.601	6.18378	0.18	1.93213	4.6	117.581		0.67	0.00132	0.138	0.94648	0.634	-0.00733	8.278	120.672		0.446	0.47755	0.562	0.2671	0.355	0.50946	6.871	30.1853		0.0741951	0.67348	0.072349	1.1737	0.074035	0.71423	15.833	19.2967		0.073088	3.68507	0.07272	4.95301	0.073803	2.47933	15.825	38.7775		0.071822	2.75613	0.074436	3.26002	0.072601
0.639	7.76229	0.631	6.53903	0.221	2.06567	4.822	119.621		0.707	-0.00164	0.161	1.00732	0.672	-0.00732	8.555	123.56		0.41	0.51529	0.587	0.28387	0.372	0.5379	7.149	30.6717		0.0779099	0.6831	0.076136	1.18211	0.077846	0.72322	16.666	19.6004		0.076837	3.70385	0.076457	4.97118	0.07767	2.49613	16.658	38.1997		0.075576	2.77154	0.078321	3.27666	0.0763889
0.668	8.2159	0.663	6.92626	0.247	2.14945	5.045	121.913		0.734	-0.00029	0.19	1.09101	0.707	-0.00558	8.833	124.841		0.378	0.53923	0.594	0.31259	0.402	0.59765	7.427	31.4142		0.0816246	0.69264	0.079924	1.19062	0.081656	0.73218				0.080585	3.72266	0.080194	4.98931	0.081287	2.51294				0.079329	2.78695	0.081955	3.29334	0.0801768
0.691	8.60484	0.687	7.18178	0.29	2.30241	5.267	123.482		0.776	-0.00076	0.221	1.16331	0.732	0.002	9.111	127.042		0.348	0.56093	0.593	0.33586	0.435	0.63938	7.704	31.8831		0.0853393	0.70212	0.083712	1.19923	0.085467	0.74112				0.084333	3.74147	0.083931	5.00747	0.085155	2.52976				0.083083	2.80239	0.08584	3.31008	0.0839647
0.723	9.17928	0.722	7.6658	0.319	2.4039	5.489	125.083		0.813	-0.00252	0.243	1.20167	0.771	-0.00468	9.389	130.59		0.347	0.60056	0.589	0.36214	0.459	0.67942	7.982	32.2906		0.0891778	0.71156	0.0875	1.20788	0.089278	0.75007				0.088081	3.76028	0.087668	5.02571	0.088897	2.54665				0.086837	2.81789	0.089599	3.32688	0.0877526
0.754	9.78484	0.751	8.04086	0.35	2.56573	5.711	126.784		0.842	-0.00028	0.281	1.29393	0.809	-0.00349	9.667	130.557		0.363	0.64786	0.584	0.37968	0.497	0.73539	8.26	32.7103		0.0928925	0.721	0.091288	1.21652	0.093089	0.75905				0.091829	3.7791	0.091405	5.04408	0.09264	2.5636				0.090716	2.83346	0.093358	3.34375	0.0915405
0.776	10.1443	0.778	8.38365	0.383	2.81261	5.933	128.064		0.879	-0.00583	0.309	1.37157	0.841	-0.00603	9.944	130.539		0.387	0.69683	0.579	0.41554	0.528	0.77504	8.538	33.0686		0.0964835	0.73044	0.09495	1.22512	0.0969	0.76807				0.095577	3.79795	0.095266	5.06259	0.096382	2.58063				0.09447	2.84915	0.097118	3.36072	0.0953283
0.807	10.7733	0.805	8.80465	0.42	3.08929	6.156	126.829		0.914	0.0017	0.338	1.45249	0.874	-0.00011	10.222	131.934		0.414	0.74246	0.563	0.45218	0.563	0.82058	8.816	33.4828		0.1	0.73989	0.098864	1.23365	0.101	0.77714				0.099325	3.81685	0.098879	5.08113	0.1	2.59774				0.098098	2.86494	0.101	3.37777	0.0991161
0.832	11.2496	0.838	9.33181	0.457	3.39808	6.378	128.52		0.95	0.00117	0.368	1.5316	0.908	-0.00773	10.5	131.772		0.45	0.80047	0.561	0.48545	0.593	0.85291	9.093	33.7028		0.104	0.74937	0.103	1.24216	0.104	0.78629				0.103	3.83582	0.103	5.0997	0.104	2.61492				0.102	2.88083	0.105	3.39488	0.103
0.861	11.8742	0.868	9.91135	0.481	3.62328	6.599	129.869		0.979	-0.00039	0.408	1.63296	0.944	-0.00717	10.777	132.277		0.486	0.85179	0.56	0.52531	0.636	0.89896	9.371	33.7414		0.108	0.75884	0.106	1.25061	0.108	0.79556				0.107	3.85487	0.106	5.11828	0.108	2.6322				0.106	2.89673	0.108	3.41202	0.107
0.883	12.4547	0.89	10.3147	0.518	3.99643	6.821	129.77		1.018	-0.00609	0.449	1.71712	0.972	-0.0038	11.055	133.952		0.512	0.89447	0.563	0.57389	0.677	0.94661	9.649	33.9281		0.111	0.76826	0.11	1.259	0.112	0.80492				0.111	3.87401	0.11	5.13682	0.111	2.64957				0.109	2.91262	0.112	3.42916	0.11
0.914	13.2034	0.923	10.9731	0.548	4.33285	7.042	129.638		1.055	-0.00044	0.473	1.76314	1.012	-0.00502	11.333	133.773		0.556	0.96822	0.571	0.60903	0.705	0.98264	9.927	34.1892		0.115	0.77764	0.114	1.26732	0.116	0.81437				0.114	3.89324	0.114	5.15529	0.115	2.667				0.113	2.92848	0.116	3.44633	0.114
0.942	13.9143	0.95	11.5442	0.575	4.63843	7.264	131.411		1.083	0.00383	0.513	1.85922	1.047	-0.00528	11.611	135.334		0.591	1.0384	0.577	0.64105	0.75	1.04466	10.204	34.2444		0.119	0.78697	0.118	1.27558	0.12	0.8239				0.118	3.91259	0.118	5.1737	0.119	2.68449				0.117	2.94436	0.12	3.46351	0.118
0.962	14.3935	0.978	12.098	0.604	5.10379	7.485	132.207		1.123	0.00354	0.545	1.92574	1.077	-0.00572	11.889	134.612		0.63	1.11348	0.589	0.69067	0.785	1.0877	10.482	34.3061		0.122	0.79624	0.122	1.28381	0.123	0.83343				0.122	3.93204	0.121	5.19205	0.122	2.70206				0.121	2.96029	0.123	3.48074	0.122
0.993	15.2548	1.005	12.7441	0.632	5.53597	7.706	130.61		1.155	-0.00367	0.578	2.00468	1.112	-0.00644	12.166	134.154		0.669	1.17233	0.598	0.72373	0.823	1.13668	10.76	34.485		0.126	0.80547	0.125	1.29205	0.127	0.84298				0.126	3.95155	0.125	5.21039	0.126	2.71978				0.124	2.97625	0.127	3.49804	0.126
1.018	15.9457	1.033	13.3199	0.661	5.98493	7.927	131.431		1.19	-0.00132	0.608	2.07944	1.148	-0.00705	12.444	135.67		0.713	1.23965	0.61	0.77304	0.857	1.16605	11.038	34.4283		0.13	0.81468	0.129	1.30034	0.131	0.85252				0.129	3.97103	0.129	5.22873	0.13	2.73766				0.128	2.99226	0.131	3.51539	0.129
1.043	16.6372	1.063	13.9905	0.682	6.33291	8.149	131.719		1.221	0.00076	0.646	2.1746	1.185	-0.00812	12.722	136.188		0.753	1.32475	0.624	0.8194	0.9	1.22343	11.316	34.5536		0.134	0.82394	0.133	1.30872	0.135	0.862				0.133	3.99039	0.133	5.24708	0.134	2.75571				0.132	3.00833	0.135	3.53275	0.133
1.068	17.4088	1.083	14.4659	0.716	6.9237	8.37	131.252		1.257	-0.00253	0.684	2.27875	1.211	-0.00484	13	135.999		0.778	1.38006	0.641	0.88439	0.941	1.2701	11.593	34.4911		0.137	0.83321	0.137	1.31717	0.139	0.87142				0.137	4.00961	0.136	5.26549	0.138	2.77397				0.136	3.02442	0.138	3.5501	0.137
1.095	18.1533	1.115	15.2596	0.742	7.45451	8.592	130.04		1.296	-0.00258	0.708	2.33624	1.252	-0.00323	13.277	136.163		0.817	1.46524	0.659	0.93917	0.969	1.30534	11.871	34.5122		0.141	0.84244	0.14	1.32573	0.143	0.88076				0.141	4.02869	0.14	5.28395	0.141	2.79242				0.14	3.04051	0.142	3.56742	0.141
1.123	19.0938	1.144	16.027	0.766	7.88102	8.814	130.827		1.322	-0.00165	0.75	2.49213	1.285	-0.00454	13.556	138.008		0.85	1.5494	0.671	0.9865	1.014	1.37034	12.149	34.4922		0.145	0.8516	0.144	1.33438	0.146	0.88997				0.144	4.04772	0.144	5.30239	0.145	2.81104				0.143	3.05667	0.146	3.58468	0.145
1.143	19.7156	1.167	16.5754	0.794	8.45813	9.036	132.111		1.366	-0.00022	0.782	2.59413	1.315	-0.00767	13.833	136.583		0.881	1.61966	0.697	1.07939	1.047	1.42145	12.427	34.4714		0.148	0.86064	0.148	1.34312	0.15	0.89907				0.148	4.06678	0.147	5.32074	0.149	2.82983				0.147	3.07291	0.15	3.60193	0.148
1.173	20.7783	1.195	17.4565	0.821	9.00184	9.258	132.042		1.396	0.00283	0.813	2.70264	1.352	-0.00319	14.111	137.915		0.912	1.69905	0.719	1.13953	1.081	1.46879	12.705	34.4939		0.152	0.8696	0.152	1.35196	0.154	0.90808				0.152	4.08594	0.151	5.33897	0.153	2.84882				0.151	3.08921	0.154	3.61919	0.152
1.198	21.6063	1.221	18.0951	0.852	9.6307	9.479	131.899		1.429	0.00049	0.846	2.84025	1.387	-0.00637	14.388	137.57		0.945	1.77881	0.739	1.19201	1.112	1.52323	12.982	34.3844		0.156	0.87846	0.156	1.36087	0.158	0.91707				0.156	4.10519	0.155	5.35709	0.156	2.86799				0.154	3.10553	0.157	3.63648	0.156
1.22	22.2784	1.248	18.9033	0.874	10.1361	9.701	131.212		1.459	0.00375	0.881	2.94344	1.423	-0.00275	14.666	137.654		0.978	1.8527	0.766	1.25883	1.146	1.58174	13.26	34.3886		0.16	0.88724	0.159	1.36982	0.162	0.92607				0.159	4.12454	0.159	5.37518	0.16	2.88733				0.158	3.12188	0.161	3.65388	0.16
1.246	23.25	1.269	19.5263	0.906	10.7834	9.923	133.578		1.5	0.00376	0.918	3.09012	1.449	-0.00935	14.944	136.68		1.002	1.92513	0.791	1.32065	1.183	1.65304	13.538	34.2972		0.163	0.89597	0.163	1.37881	0.165	0.93515				0.163	4.14396	0.163	5.39329	0.164	2.9068				0.162	3.13828	0.165	3.67141	0.164
1.272	24.1712	1.3	20.4503	0.935	11.4131	10.144	132.492		1.539	-0.00374	0.944	3.17017	1.488	-0.00662	15.22	137.667		1.04	2.02784	0.823	1.39309	1.207	1.70756	13.816	34.2494		0.167	0.90464	0.167	1.38787	0.169	0.94431				0.167	4.16347	0.166	5.41141	0.167	2.9264				0.166	3.15479	0.169	3.68911	0.167
1.3	25.0895	1.327	21.3392	0.955	11.8331	10.366	132.238		1.565	0.00121	0.985	3.32542	1.526	-0.00837	15.499	135.888		1.073	2.10298	0.847	1.43508	1.244	1.78844	14.093	34.175		0.171	0.91322	0.171	1.39703	0.173	0.95356				0.171	4.18308	0.17	5.42955	0.171	2.94614				0.17	3.17147	0.172	3.70695	0.171
1.32	25.8009	1.348	21.9115	0.986	12.5959	10.588	132.39		1.605	-0.00022	1.017	3.44287	1.555	-0.0073	15.778	136.919		1.101	2.16808	0.887	1.50784	1.273	1.85489	14.371	34.0569		0.174	0.92174	0.174	1.40629	0.177	0.96292				0.174	4.20276	0.174	5.44775	0.175	2.96602				0.173	3.18835	0.176	3.72496	0.175
1.35	26.8204	1.377	22.9043	1.014	13.2076	10.81	133.6		1.637	0.00244	1.046	3.53951	1.594	-0.00833	16.054	138.282		1.134	2.24477	0.921	1.57666	1.298	1.91867	14.649	34.0428		0.178	0.9302	0.178	1.41559	0.181	0.97235				0.178	4.22248	0.177	5.46599	0.179	2.986				0.177	3.20542	0.18	3.74308	0.179
1.375	27.7548	1.401	23.7222	1.043	13.8307	11.033	133.479		1.669	-0.00322	1.079	3.68429	1.627	-0.01062	16.333	137.824		1.165	2.30829	0.95	1.6292	1.325	1.99613	14.927	33.9264		0.182	0.93864	0.182	1.42489	0.184	0.98181				0.182	4.24219	0.181	5.48426	0.182	3.00608				0.181	3.22257	0.184	3.76129	0.182
1.395	28.4068	1.427	24.5659	1.068	14.4526	11.255	133.636		1.704	0.0043	1.114	3.80885	1.661	-0.01009	16.612	137.947		1.203	2.38413	0.984	1.71372	1.358	2.08297	15.204	33.8061		0.186	0.94709	0.186	1.43415	0.188	0.99128				0.186	4.26183	0.185	5.50254	0.186	3.02624				0.185	3.23976	0.187	3.77955	0.186
1.425	29.5274	1.45	25.386	1.096	15.0966	11.477	134.209		1.741	-0.00191	1.151	3.95164	1.689	-0.00732	16.888	138.396		1.228	2.44342	1.017	1.78213	1.391	2.17191	15.482	33.7778		0.189	0.95556	0.19	1.44339	0.192	1.00076				0.189	4.28138	0.189	5.52081	0.19	3.04649				0.188	3.25699	0.191	3.79782	0.19
1.45	30.4145	1.479	26.3576	1.126	15.9046	11.699	133.788		1.779	-0.00151	1.177	4.06101	1.73	-0.00708	17.161	137.788		1.266	2.5203	1.051	1.86772	1.412	2.22686	15.76	33.6911		0.193	0.96407	0.193	1.45267	0.196	1.01029				0.193	4.30083	0.192	5.53908	0.194	3.06683				0.192	3.27424	0.195	3.81609	0.194
1.477	31.3428	1.506	27.3476	1.146	16.4305	11.922	133.541		1.804	-0.00127	1.217	4.2457	1.768	-0.00485	17.432	137.319		1.299	2.5904	1.077	1.93469	1.445	2.3214	16.038	33.6431		0.197	0.97264	0.197	1.462	0.2	1.01989				0.197	4.3202	0.196	5.55739	0.197	3.08729				0.196	3.29152	0.199	3.83438	0.198
1.497	32.1682	1.525	28.0447	1.18	17.398	12.144	132.887		1.846	0.00339	1.248	4.37125	1.794	-0.00622	17.712	138.088		1.326	2.64244	1.117	2.04105	1.473	2.39355	16.316	33.4536		0.201	0.98125	0.201	1.47142	0.203	1.02958				0.201	4.33953	0.2	5.57578	0.201	3.10794				0.199	3.30883	0.202	3.85268	0.201
1.525	33.2021	1.555	29.2844	1.206	18.1207	12.366	133.411		1.879	0.00451	1.276	4.50492	1.832	-0.00544	17.998	137.972		1.365	2.73661	1.151	2.12846	1.497	2.49021	16.593	33.4011		0.204	0.98987	0.205	1.48096	0.207	1.03934				0.204	4.35883	0.204	5.59427	0.205	3.1288				0.203	3.3262	0.206	3.87094	0.205
1.553	34.3039	1.579	30.1983	1.229	18.8084	12.588	133.801		1.909	0.00036	1.313	4.67886	1.865	-0.00442	18.278	137.818		1.397	2.79874	1.178	2.18433	1.525	2.58571	16.871	33.3175		0.208	0.99851	0.209	1.49063	0.211	1.04916				0.208	4.37815	0.207	5.61279	0.209	3.14993				0.207	3.34363	0.21	3.88919	0.209
1.572	34.9863	1.604	31.0645	1.256	19.6335	12.811	134.208		1.946	0.00327	1.347	4.83877	1.902	-0.00611	18.559	137.977		1.432	2.86058	1.214	2.28585	1.552	2.71463	17.149	33.1614		0.212	1.00715	0.213	1.50047	0.215	1.05905				0.212	4.39751	0.211	5.63126	0.212	3.17136				0.211	3.36107	0.214	3.90749	0.213
1.603	36.252	1.628	32.0877	1.284	20.5032	13.032	133.534		1.979	0.00193	1.381	4.98789	1.931	-0.00349	18.835	137.215		1.459	2.90676	1.247	2.35614	1.579	2.84734	17.427	33.0778		0.215	1.01577	0.216	1.51046	0.219	1.06904				0.216	4.41693	0.215	5.64965	0.216	3.19311				0.215	3.37853	0.217	3.92586	0.217
1.627	37.1701	1.654	33.0908	1.313	21.4508	13.257	134.395		2.017	9e-05	1.408	5.11505	1.97	-0.00548	19.109	138.529		1.495	2.98597	1.282	2.43842	1.599	2.93782	17.704	33.0322		0.219	1.02437	0.22	1.52061	0.223	1.07913				0.219	4.43646	0.219	5.66794	0.22	3.21516				0.218	3.39603	0.221	3.94427	0.22
1.651	38.06	1.682	34.2859	1.334	22.0967	13.481	133.707		2.043	0.00915	1.445	5.2695	2.006	-0.00211	19.382	137.706		1.532	3.0702	1.308	2.50746	1.629	3.10469	17.982	32.9075		0.223	1.03297	0.224	1.53092	0.226	1.08935				0.223	4.45609	0.222	5.68618	0.224	3.2375				0.222	3.41359	0.225	3.96271	0.224
1.676	39.1361	1.702	35.019	1.363	23.1489	13.713	134.07		2.07	0.03984	1.481	5.44384	2.032	0.00132	19.65	137.854		1.558	3.11514	1.344	2.59073	1.657	3.22335	18.26	33.4286		0.226	1.04157	0.228	1.54138	0.23	1.09967				0.227	4.47582	0.226	5.70439	0.227	3.26009				0.226	3.43121	0.229	3.98118	0.228
1.703	40.1569	1.732	36.2557	1.389	24.084				2.069	0.08482	1.507	5.54724	2.064	0.059				1.599	3.18935	1.381	2.68555	1.679	3.33988				0.23	1.05014	0.231	1.55192	0.234	1.11002				0.231	4.49562	0.23	5.7226	0.231	3.28286				0.229	3.44895	0.232	3.99968	0.232
1.731	41.2803	1.757	37.2571	1.413	24.8943				2.018	0.1247	1.545	5.74626	2.083	0.10545				1.629	3.25676	1.408	2.74004	1.709	3.48047				0.234	1.05868	0.235	1.56251	0.238	1.12036				0.234	4.51548	0.234	5.74079	0.235	3.3058				0.233	3.46679	0.236	4.01824	0.235
1.75	41.9923	1.777	38.0465	1.441	25.9544				1.963	0.19558	1.577	5.90555	2.089	0.15378				1.661	3.35166	1.447	2.84479	1.738	3.59995				0.238	1.06711	0.239	1.5731	0.242	1.13069				0.238	4.53536	0.237	5.75901	0.238	3.32891				0.237	3.48473	0.24	4.03688	0.239
1.779	43.2588	1.804	39.2218	1.465	26.8339				1.928	0.29386	1.61	6.05348	2.088	0.20465				1.687	3.43606	1.478	2.89764	1.769	3.71901				0.241	1.07537	0.243	1.58366	0.246	1.141				0.242	4.55523	0.241	5.77724	0.242	3.35222				0.241	3.50278	0.244	4.05559	0.243
1.806	44.3522	1.831	40.3239	1.492	27.8755				1.899	0.39343	1.641	6.20751	2.076	0.2715				1.724	3.56188	1.509	2.96519	1.794	3.81281				0.245	1.08348	0.246	1.59416	0.249	1.15132				0.246	4.57509	0.245	5.79554	0.246	3.37577				0.245	3.52088	0.248	4.0744	0.247
1.829	45.2309	1.858	41.3997	1.513	28.5945				1.879	0.49065	1.678	6.36799	2.062	0.34071				1.761	3.6993	1.536	3.05774	1.829	3.93406				0.249	1.09143	0.25	1.60461	0.253	1.16162				0.249	4.59488	0.248	5.81388	0.25	3.39961				0.248	3.53899	0.251	4.09335	0.251
1.856	46.3979	1.879	42.2433	1.543	29.7704				1.855	0.64689	1.713	6.55433	2.055	0.3891				1.784	3.76626	1.574	3.18781	1.861	4.05269				0.253	1.09929	0.254	1.61501	0.257	1.17192				0.253	4.61461	0.252	5.83223	0.253	3.42374				0.252	3.5571	0.255	4.11245	0.254
1.881	47.3723	1.906	43.4332	1.573	30.8722				1.848	0.79063	1.737	6.65496	2.041	0.47473				1.821	3.91061	1.612	3.32301	1.885	4.13039				0.256	1.10707	0.258	1.62539	0.261	1.18217				0.257	4.63425	0.256	5.85057	0.257	3.4481				0.256	3.5752	0.259	4.13171	0.258
1.907	48.4328	1.931	44.514	1.592	31.5789				1.842	0.87103	1.774	6.85682	2.045	0.54506				1.85	4.00267	1.634	3.40234	1.918	4.24931				0.26	1.11486	0.262	1.63579	0.265	1.19238				0.261	4.65379	0.26	5.86888	0.261	3.4726				0.26	3.59331	0.263	4.15114	0.262
1.927	49.2317	1.952	45.2844	1.621	32.8423				1.848	1.00571	1.806	7.02752	2.049	0.60699				1.883	4.1193	1.672	3.54314	1.951	4.33693				0.264	1.12273	0.265	1.64625	0.268	1.20255				0.264	4.67328	0.263	5.88719	0.265	3.49717				0.263	3.61145	0.266	4.17072	0.266
1.959	50.618	1.981	46.5715	1.645	33.7216				1.862	1.13073	1.839	7.1708	2.056	0.66548				1.913	4.22335	1.701	3.66485	1.984	4.45352				0.267	1.13073	0.269	1.65676	0.272	1.21269				0.268	4.69278	0.267	5.90551	0.268	3.52177				0.267	3.62963	0.27	4.19046	0.27
1.986	51.708	2.008	47.6679	1.67	34.7511				1.884	1.25204	1.871	7.38655	2.058	0.72058				1.95	4.33478	1.733	3.7903	2.011	4.55684				0.271	1.13888	0.273	1.66734	0.276	1.22281				0.272	4.71232	0.271	5.92386	0.272	3.54634				0.271	3.64786	0.274	4.21036	0.273
2.007	52.4653	2.032	48.5908	1.692	35.645				1.907	1.39732	1.905	7.56124	2.066	0.78528				1.984	4.46013	1.762	3.90948	2.045	4.69475				0.275	1.14715	0.277	1.678	0.28	1.23295				0.275	4.7319	0.275	5.94222	0.276	3.57083				0.275	3.6661	0.278	4.23037	0.277
2.035	53.697	2.054	49.5655	1.722	36.9072				1.937	1.57828	1.94	7.74528	2.08	0.84124				2.009	4.5271	1.797	4.06478	2.075	4.82165				0.279	1.1555	0.281	1.68878	0.284	1.24312				0.279	4.7515	0.278	5.96055	0.28	3.59527				0.278	3.68438	0.281	4.25044	0.281
2.06	54.6571	2.082	50.7392	1.75	38.0515				1.97	1.79985	1.965	7.88355	2.111	0.95432				2.049	4.65995	1.833	4.24746	2.098	4.90569				0.282	1.16389	0.284	1.69971	0.287	1.25334				0.283	4.77113	0.282	5.97882	0.284	3.61971				0.282	3.70268	0.285	4.27052	0.285
2.086	55.6928	2.108	51.8443	1.769	38.7916				1.993	1.9625	2.004	8.11945	2.148	1.09902				2.084	4.76783	1.855	4.32967	2.134	5.06457				0.286	1.17235	0.288	1.71076	0.291	1.26358				0.287	4.79083	0.286	5.99704	0.287	3.64421				0.286	3.72099	0.289	4.29063	0.289
2.108	56.5472	2.129	52.5976	1.797	40.0815				2.029	2.23595	2.038	8.31764	2.194	1.21789				2.112	4.84719	1.895	4.536	2.165	5.18721				0.29	1.18085	0.292	1.72191	0.295	1.27386				0.29	4.81059	0.29	6.01521	0.291	3.66884				0.29	3.73932	0.293	4.31077	0.292
2.139	57.8015	2.159	53.9445	1.822	41.1053				2.058	2.45905	2.067	8.47161	2.249	1.41154				2.146	4.97563	1.926	4.66594	2.195	5.31849				0.293	1.18943	0.296	1.73316	0.299	1.28421				0.294	4.83042	0.293	6.03337	0.295	3.6936				0.293	3.75768	0.296	4.33094	0.296
2.168	58.9658	2.182	54.9047	1.847	42.1165				2.086	2.70937	2.102	8.7293	2.293	1.60264				2.178	5.09629	1.955	4.78974	2.222	5.43044				0.297	1.1981	0.3	1.74448	0.303	1.2947				0.298	4.85027	0.297	6.05158	0.298	3.71848				0.297	3.77609	0.3	4.35111	0.3
2.187	59.603	2.208	55.8706	1.871	43.1844				2.116	2.97048	2.13	8.91685	2.331	1.80555				2.214	5.2512	1.986	4.94798	2.255	5.57777				0.301	1.20687	0.303	1.75588	0.306	1.30532				0.302	4.87015	0.301	6.06992	0.302	3.74348				0.301	3.79453	0.304	4.37129	0.304
2.218	60.9313	2.232	56.9266	1.899	44.3641				2.149	3.18149	2.167	9.16664	2.362	1.98847				2.239	5.35765	2.02	5.09028	2.291	5.731				0.305	1.21568	0.307	1.76739	0.31	1.31603				0.305	4.89008	0.305	6.08839	0.306	3.76859				0.305	3.81303	0.308	4.39144	0.308
2.243	61.8312	2.261	58.0312	1.926	45.5267				2.183	3.42431	2.192	9.33749	2.404	2.25618				2.278	5.51458	2.055	5.23787	2.315	5.8235				0.308	1.22451	0.311	1.77902	0.314	1.3268				0.309	4.91009	0.308	6.107	0.31	3.79379				0.308	3.83161	0.311	4.41158	0.311
2.27	62.7936	2.286	59.1233	1.945	46.3284				2.208	3.59021	2.232	9.64041	2.441	2.51187				2.31	5.65	2.08	5.3397	2.352	5.99536				0.312	1.23334	0.315	1.79074	0.318	1.33758				0.313	4.93018	0.312	6.12574	0.313	3.81906				0.312	3.85031	0.315	4.43174	0.315
2.295	63.8091	2.305	59.8285	1.977	47.7444				2.243	3.84025	2.265	9.8746	2.469	2.7073				2.336	5.72568	2.118	5.53011	2.383	6.12063				0.316	1.24217	0.319	1.80257	0.322	1.34837				0.317	4.95036	0.316	6.14455	0.317	3.84439				0.316	3.86911	0.319	4.45194	0.319
2.323	64.836	2.335	61.131	2.001	48.7429				2.275	4.08189	2.29	10.0158	2.507	2.97435				2.372	5.89446	2.15	5.6637	2.411	6.22643				0.319	1.25099	0.322	1.8145	0.325	1.35921				0.32	4.97065	0.319	6.16337	0.321	3.86977				0.32	3.88799	0.323	4.47216	0.323
2.352	65.9696	2.362	62.2562	2.023	49.6579				2.305	4.28194	2.327	10.3071	2.539	3.18363				2.407	6.02191	2.179	5.78297	2.444	6.38324				0.323	1.25976	0.326	1.82655	0.329	1.37012				0.324	4.99102	0.323	6.18216	0.325	3.89514				0.323	3.90692	0.327	4.49235	0.327
2.374	66.6731	2.385	63.0611	2.048	50.8353				2.338	4.55291	2.358	10.5245	2.573	3.42192				2.44	6.15473	2.209	5.9428	2.476	6.52019				0.327	1.26844	0.33	1.83876	0.333	1.38111				0.328	5.01151	0.327	6.20092	0.328	3.92049				0.327	3.92591	0.33	4.51248	0.33
2.406	67.9382	2.412	64.2368	2.075	51.9364				2.369	4.7882	2.391	10.7796	2.602	3.65629				2.468	6.27237	2.242	6.1075	2.511	6.659				0.331	1.27702	0.334	1.85111	0.337	1.39219				0.332	5.03213	0.331	6.21964	0.332	3.94579				0.331	3.94501	0.334	4.53254	0.334
2.432	68.8254	2.437	65.18	2.104	53.2207				2.403	5.04322	2.418	11.0111	2.638	3.91677				2.504	6.42096	2.279	6.28251	2.536	6.75436				0.334	1.28555	0.337	1.86354	0.341	1.40336				0.335	5.05281	0.334	6.23831	0.336	3.971				0.335	3.96419	0.338	4.55256	0.338
2.456	69.5931	2.464	66.2862	2.124	53.9913				2.426	5.22127	2.453	11.3115	2.671	4.22071				2.539	6.56328	2.303	6.40489	2.572	6.91132				0.338	1.29412	0.341	1.87598	0.345	1.41459				0.339	5.07352	0.338	6.25695	0.34	3.99614				0.338	3.98348	0.341	4.57257	0.342
2.482	70.6404	2.484	67.0098	2.154	55.3211				2.464	5.51744	2.489	11.6326	2.694	4.41252				2.563	6.641	2.342	6.60758	2.604	7.05849				0.342	1.30278	0.345	1.88839	0.348	1.42584				0.343	5.09426	0.342	6.27557	0.343	4.0212				0.342	4.00292	0.345	4.5926	0.345
2.512	71.6327	2.514	68.2785	2.179	56.372				2.497	5.76745	2.514	11.8173	2.732	4.76773				2.602	6.83058	2.371	6.77084	2.633	7.15373				0.345	1.31155	0.349	1.90078	0.352	1.43706				0.347	5.11505	0.346	6.29418	0.347	4.0462				0.346	4.02247	0.349	4.61265	0.349
2.542	72.7253	2.542	69.3868	2.2	57.1969				2.524	5.9577	2.552	12.1838	2.763	5.07436				2.636	6.95678	2.399	6.89875	2.668	7.35609				0.349	1.32037	0.353	1.91322	0.356	1.44824				0.351	5.13594	0.349	6.31277	0.351	4.07116				0.35	4.04215	0.353	4.63274	0.353
2.563	73.3646	2.564	70.092	2.229	58.48				2.558	6.22778	2.581	12.4421	2.792	5.31966				2.668	7.07169	2.433	7.10899	2.698	7.50603				0.353	1.32923	0.356	1.92574	0.36	1.45942				0.354	5.15692	0.353	6.33138	0.354	4.09613				0.353	4.06192	0.357	4.65282	0.357
2.596	74.5653	2.592	71.2754	2.256	59.6091				2.586	6.43246	2.612	12.7404	2.822	5.63902				2.697	7.19645	2.467	7.32067	2.73	7.67582				0.357	1.33812	0.36	1.93832	0.364	1.4706				0.358	5.17801	0.357	6.35	0.358	4.12118				0.357	4.08179	0.36	4.67284	0.36
2.622	75.4102	2.617	72.1666	2.282	60.6712				2.621	6.76046	2.641	13.0508	2.852	5.92537				2.733	7.36097	2.5	7.5333	2.753	7.81476				0.36	1.34708	0.364	1.95095	0.367	1.48182				0.362	5.19923	0.361	6.36864	0.362	4.14636				0.361	4.10173	0.364	4.69278	0.364
2.647	76.0934	2.643	73.1629	2.304	61.5679				2.645	7.01031	2.676	13.4175	2.884	6.25348				2.77	7.53356	2.526	7.66455	2.79	8.02204				0.364	1.3561	0.368	1.9636	0.371	1.49312				0.365	5.2206	0.364	6.3873	0.366	4.17166				0.365	4.12174	0.368	4.71267	0.368
2.676	77.182	2.665	73.9238	2.332	62.7602				2.683	7.39776	2.712	13.8128	2.908	6.48588				2.795	7.63011	2.562	7.90175	2.823	8.23068				0.368	1.3652	0.371	1.97622	0.375	1.50453				0.369	5.24207	0.368	6.40595	0.369	4.19706				0.368	4.14178	0.372	4.7325	0.372
2.704	78.07	2.696	75.1406	2.36	63.8526				2.715	7.7126	2.735	14.0426	2.944	6.90361				2.835	7.86793	2.596	8.0938	2.846	8.3447				0.371	1.3744	0.375	1.98883	0.379	1.51608				0.373	5.26362	0.372	6.4246	0.373	4.2226				0.372	4.16185	0.375	4.75229	0.376
2.735	79.0552	2.724	76.1379	2.38	64.5912				2.74	7.94192	2.772	14.5295	2.973	7.30104				2.866	8.01674	2.621	8.23238	2.881	8.55262				0.375	1.38378	0.379	2.00141	0.383	1.52781				0.377	5.28522	0.376	6.44326	0.377	4.24833				0.376	4.1819	0.379	4.77211	0.379
2.758	79.6756	2.745	76.7575	2.41	65.924				2.776	8.31491	2.801	14.8874	2.999	7.64147				2.896	8.16193	2.658	8.44215	2.909	8.70366				0.379	1.39338	0.383	2.01394	0.387	1.53967				0.38	5.3068	0.379	6.46194	0.381	4.2743				0.38	4.20189	0.383	4.79199	0.383
2.79	80.768	2.776	77.9869	2.439	67.0029				2.806	8.56985	2.829	15.2035	3.028	8.09821				2.932	8.36576	2.688	8.58606	2.942	8.90725				0.383	1.40319	0.387	2.02648	0.39	1.55162				0.384	5.32833	0.383	6.48065	0.385	4.30051				0.384	4.22186	0.387	4.81194	0.387
2.817	81.6063	2.8	78.7596	2.462	67.8294				2.838	8.9285	2.86	15.6505	3.058	8.52128				2.963	8.53599	2.72	8.7699	2.968	9.05435				0.386	1.4132	0.39	2.03908	0.394	1.56369				0.388	5.34983	0.387	6.49942	0.388	4.32698				0.387	4.24183	0.39	4.83197	0.391
2.841	82.1817	2.827	79.6746	2.488	68.8815				2.866	9.28326	2.894	16.0698	3.089	9.01166				2.998	8.76015	2.749	8.92374	3.005	9.28919				0.39	1.42335	0.394	2.05173	0.398	1.57587				0.392	5.37132	0.39	6.5183	0.392	4.35363				0.391	4.26179	0.394	4.85208	0.395
2.872	83.2922	2.851	80.4423	2.515	69.9492				2.899	9.67984	2.927	16.531	3.112	9.39527				3.022	8.90471	2.786	9.10749	3.038	9.47155				0.394	1.43364	0.398	2.06442	0.402	1.58814				0.395	5.39283	0.394	6.53729	0.396	4.38039				0.395	4.2818	0.398	4.87225	0.398
2.901	84.0905	2.88	81.4398	2.544	71.0584				2.932	10.1271	2.95	16.8091	3.147	9.982				3.059	9.15472	2.819	9.30213	3.062	9.59868				0.397	1.444	0.402	2.0771	0.406	1.60046				0.399	5.41437	0.398	6.55636	0.399	4.40715				0.398	4.30193	0.402	4.89249	0.402
2.93	84.8985	2.911	82.5264	2.565	71.7264				2.956	10.4033	2.986	17.3034	3.176	10.5162				3.093	9.39959	2.845	9.41385	3.1	9.84489				0.401	1.45435	0.406	2.08975	0.409	1.61283				0.403	5.43597	0.402	6.57545	0.403	4.43388				0.402	4.32221	0.405	4.91279	0.406
2.955	85.5683	2.933	83.0436	2.597	73.0497				2.993	10.9074	3.018	17.7413	3.199	10.9294				3.12	9.56538	2.879	9.6442	3.13	10.0169				0.405	1.46463	0.409	2.10234	0.413	1.62524				0.407	5.45768	0.405	6.59449	0.407	4.46054				0.406	4.34266	0.409	4.93315	0.41
2.987	86.5493	2.965	84.2956	2.623	73.9059				3.022	11.2749	3.044	18.0599	3.232	11.6359				3.155	9.84133	2.911	9.8364	3.162	10.1854				0.409	1.47484	0.413	2.11492	0.417	1.63768				0.41	5.47953	0.409	6.61347	0.411	4.48716				0.41	4.36327	0.413	4.95357	0.414
3.016	87.3653	2.99	84.9901	2.647	74.7728				3.052	11.6395	3.078	18.62	3.258	12.1673				3.186	10.0345	2.943	10.0219	3.192	10.3643				0.412	1.48501	0.417	2.1275	0.421	1.65016				0.414	5.50158	0.413	6.63244	0.414	4.51374				0.414	4.38402	0.417	4.97404	0.417
3.041	87.8728	3.016	85.7288	2.676	75.8368				3.081	12.0745	3.108	19.0532	3.287	12.7625				3.217	10.244	2.974	10.2258	3.225	10.5555				0.416	1.4952	0.421	2.1401	0.425	1.66264				0.418	5.52391	0.417	6.65144	0.418	4.54031				0.417	4.40488	0.42	4.99453	0.421
3.072	88.8928	3.041	86.4824	2.703	76.7889				3.116	12.5276	3.139	19.529	3.311	13.2915				3.242	10.4322	3.007	10.4317	3.26	10.7665				0.42	1.50539	0.425	2.15278	0.428	1.67511				0.422	5.54655	0.42	6.67054	0.422	4.56684				0.421	4.42584	0.424	5.01502	0.425
3.101	89.6135	3.072	87.5096	2.732	77.7894				3.151	13.0049	3.166	19.9641	3.342	13.9733				3.282	10.7064	3.042	10.6476	3.286	10.895				0.423	1.51561	0.428	2.16555	0.432	1.68751				0.425	5.56948	0.424	6.68977	0.426	4.59339				0.425	4.44685	0.428	5.03547	0.429
3.131	90.3477	3.103	88.4879	2.753	78.397				3.175	13.3332	3.199	20.528	3.375	14.7175				3.318	10.9497	3.065	10.7677	3.325	11.1409				0.427	1.52581	0.432	2.1784	0.436	1.69989				0.429	5.59265	0.428	6.70913	0.429	4.61993				0.429	4.46787	0.432	5.05588	0.432
3.158	91.1056	3.123	88.8876	2.784	79.6072				3.212	13.8978	3.232	21.1027	3.396	15.1869				3.342	11.088	3.103	11.0252	3.355	11.3199				0.431	1.53599	0.436	2.19129	0.44	1.71226				0.433	5.61602	0.432	6.72862	0.433	4.64644				0.432	4.4889	0.435	5.07622	0.436
3.19	91.9022	3.156	90.0107	2.814	80.6096				3.243	14.3462	3.254	21.4453	3.429	16.0153				3.378	11.3719	3.136	11.23	3.383	11.4611				0.435	1.54615	0.44	2.20424	0.444	1.72463				0.437	5.63956	0.435	6.74824	0.437	4.67296				0.436	4.50992	0.439	5.09649	0.44
3.221	92.7018	3.182	90.6572	2.838	81.2426				3.271	14.7253	3.289	22.0915	3.456	16.6626				3.408	11.592	3.165	11.3645	3.416	11.6882				0.438	1.5563	0.444	2.21726	0.448	1.73707				0.44	5.66327	0.439	6.76796	0.441	4.69946				0.44	4.53093	0.443	5.11672	0.444
3.244	93.0854	3.208	91.3585	2.868	82.3678				3.305	15.2826	3.319	22.626	3.481	17.2837				3.439	11.8344	3.198	11.5925	3.45	11.8948				0.442	1.56648	0.447	2.23034	0.451	1.74962				0.444	5.6871	0.443	6.78774	0.444	4.72597				0.444	4.55193	0.447	5.1369	0.448
3.277	94.1061	3.236	92.1448	2.894	83.1147				3.338	15.7884	3.35	23.2006	3.507	17.9626				3.467	12.0639	3.229	11.7676	3.486	12.1277				0.446	1.57669	0.451	2.24347	0.455	1.76227				0.448	5.71105	0.447	6.80754	0.448	4.7525				0.447	4.57294	0.451	5.15707	0.451
3.309	94.8941	3.265	92.9868	2.922	84.0568				3.372	16.3372	3.376	23.7635	3.539	18.8072				3.503	12.3489	3.264	11.9975	3.51	12.2684				0.449	1.58694	0.455	2.2566	0.459	1.775				0.452	5.7351	0.45	6.82735	0.452	4.77905				0.451	4.59397	0.454	5.17728	0.455
3.337	95.3536	3.297	93.8788	2.945	84.6647				3.396	16.7062	3.409	24.3882	3.57	19.592				3.539	12.6225	3.289	12.1214	3.548	12.5235				0.453	1.59725	0.459	2.26971	0.463	1.78777				0.456	5.75929	0.454	6.84704	0.456	4.80564				0.455	4.61505	0.458	5.19758	0.459
3.366	96.1241	3.318	94.2407	2.977	85.7683				3.433	17.3105	3.439	25.0123	3.592	20.1238				3.562	12.7831	3.329	12.3793	3.579	12.7377				0.457	1.6076	0.462	2.28275	0.467	1.80059				0.459	5.78362	0.458	6.86654	0.459	4.83226				0.459	4.63621	0.462	5.21794	0.463
3.397	96.7772	3.351	95.3379	3.008	86.7339				3.464	17.8736	3.462	25.4557	3.623	21.0219				3.601	13.1035	3.361	12.549	3.606	12.8878				0.461	1.61796	0.466	2.29578	0.47	1.81347				0.463	5.80808	0.461	6.88579	0.463	4.8589				0.462	4.65748	0.466	5.23836	0.467
3.427	97.5306	3.379	95.9661	3.031	87.2225				3.49	18.2748	3.498	26.2557	3.651	21.7538				3.63	13.33	3.387	12.6903	3.641	13.1525				0.464	1.62831	0.47	2.30878	0.474	1.82638				0.467	5.83265	0.465	6.90482	0.467	4.88556				0.466	4.67888	0.469	5.25882	0.47
3.452	97.939	3.404	96.4751	3.062	88.2946				3.525	19.0091	3.529	26.8644	3.675	22.3909				3.66	13.5643	3.423	12.9211	3.674	13.3512				0.468	1.6387	0.474	2.32179	0.478	1.83931				0.471	5.85732	0.469	6.92369	0.471	4.91223				0.47	4.7004	0.473	5.2793	0.474
3.486	98.818	3.434	97.336	3.089	89.0144				3.556	19.5616	3.556	27.3754	3.705	23.2407				3.693	13.8478	3.455	13.1013	3.708	13.5641				0.472	1.64911	0.478	2.33476	0.482	1.85224				0.474	5.88208	0.473	6.94248	0.474	4.93891				0.474	4.72197	0.477	5.29984	0.478
3.517	99.523	3.463	98.0065	3.117	89.7695				3.585	20.1591	3.585	28.0441	3.735	24.0893				3.726	14.0999	3.489	13.311	3.734	13.734				0.475	1.65956	0.481	2.34771	0.486	1.86513				0.478	5.90695	0.476	6.96132	0.478	4.96559				0.477	4.74363	0.481	5.32046	0.482
3.544	99.8619	3.494	98.7899	3.142	90.4232				3.612	20.7555	3.615	28.6347	3.764	24.8839				3.76	14.3943	3.516	13.4591	3.77	13.9758				0.479	1.67006	0.485	2.36063	0.489	1.87801				0.482	5.93196	0.48	6.98027	0.482	4.99234				0.481	4.76536	0.484	5.34122	0.486
3.575	100.666	3.518	99.2009	3.175	91.413				3.646	21.4569	3.646	29.294	3.786	25.52				3.786	14.5875	3.552	13.6856	3.805	14.2228				0.483	1.68065	0.489	2.3735	0.493	1.89091				0.485	5.95711	0.484	6.99936	0.486	5.01918				0.485	4.78716	0.488	5.36213	0.489
3.606	101.257	3.553	100.203	3.205	92.2432				3.678	22.1422	3.67	29.7517	3.819	26.4713				3.825	14.9217	3.587	13.8994	3.831	14.3772				0.487	1.69132	0.493	2.38634	0.497	1.90381				0.489	5.98237	0.488	7.01853	0.489	5.04615				0.489	4.80901	0.492	5.38317	0.493
3.638	101.922	3.581	100.8	3.228	92.6571				3.701	22.5804	3.705	30.5704	3.847	27.2787				3.856	15.1629	3.614	14.0362	3.87	14.6801				0.49	1.70207	0.496	2.3991	0.501	1.91676				0.493	6.00773	0.491	7.03778	0.493	5.07325				0.492	4.83097	0.496	5.40431	0.497
3.665	102.244	3.607	101.213	3.261	93.7394				3.734	23.4099	3.738	31.2841	3.87	27.9148				3.882	15.3289	3.65	14.2946	3.901	14.8689				0.494	1.71288	0.5	2.4118	0.505	1.9298				0.497	6.03321	0.495	7.05711	0.497	5.10052				0.496	4.85305	0.499	5.42552	0.501
3.698	103.075	3.635	101.986	3.29	94.334				3.764	24.0953	3.76	31.7225	3.902	28.8893				3.915	15.65	3.681	14.4555	3.933	15.0811				0.498	1.72372	0.504	2.42449	0.508	1.94294				0.5	6.05881	0.499	7.0765	0.501	5.12792				0.5	4.87526	0.503	5.44674	0.504
3.729	103.657	3.666	102.656	3.318	94.9973				3.794	24.7529	3.793	32.5564	3.929	29.6331				3.948	15.9254	3.712	14.6407	3.964	15.2959				0.501	1.73461	0.508	2.43721	0.512	1.9562				0.504	6.08452	0.503	7.09595	0.504	5.15546				0.504	4.89761	0.507	5.46794	0.508
3.757	103.943	3.699	103.356	3.344	95.6276				3.822	25.4225	3.821	33.1734	3.96	30.4993				3.984	16.2148	3.741	14.8103	3.999	15.5443				0.505	1.74556	0.512	2.44997	0.516	1.96958				0.508	6.11034	0.506	7.11547	0.508	5.18314				0.507	4.92006	0.511	5.4891	0.512
3.79	104.799	3.722	103.72	3.375	96.3921				3.853	26.1481	3.851	33.854	3.984	31.2177				4.01	16.4336	3.777	15.0437	4.033	15.8101				0.509	1.75661	0.515	2.46282	0.52	1.9831				0.512	6.13625	0.51	7.13505	0.512	5.21092				0.511	4.94257	0.514	5.51021	0.516
3.821	105.231	3.757	104.607	3.408	97.2738				3.882	26.8524	3.875	34.3878	4.017	32.1935				4.048	16.7426	3.813	15.2519	4.058	15.9511				0.513	1.7678	0.519	2.47583	0.524	1.99674				0.515	6.16221	0.514	7.15473	0.515	5.23879				0.515	4.96513	0.518	5.53133	0.52
3.853	105.84	3.786	105.133	3.431	97.6021				3.905	27.385	3.908	35.1991	4.046	33.0291				4.079	16.9937	3.838	15.3655	4.096	16.2723				0.516	1.77913	0.523	2.48898	0.528	2.01049				0.519	6.18824	0.518	7.17453	0.519	5.26673				0.519	4.9877	0.522	5.55248	0.523
3.878	106.075	3.812	105.456	3.467	98.6172				3.941	28.3361	3.939	35.9137	4.067	33.5948				4.106	17.1816	3.878	15.6574	4.13	16.5287				0.52	1.79062	0.527	2.50226	0.531	2.02431				0.523	6.21436	0.521	7.19442	0.523	5.29473				0.522	5.01025	0.526	5.57367	0.527
3.912	106.826	3.843	106.318	3.494	99.1179				3.971	29.0694	3.963	36.4018	4.1	34.609				4.142	17.501	3.907	15.8305	4.162	16.716				0.524	1.80226	0.531	2.51564	0.535	2.03819				0.527	6.24062	0.525	7.21441	0.527	5.32282				0.526	5.03275	0.529	5.59488	0.531
3.947	107.495	3.874	106.863	3.522	99.5976				3.997	29.6551	3.996	37.2609	4.129	35.4819				4.175	17.7468	3.937	16.015	4.195	16.9779				0.527	1.81408	0.534	2.52905	0.539	2.05213				0.53	6.26703	0.529	7.23445	0.53	5.35103				0.53	5.05523	0.533	5.61617	0.535
3.974	107.629	3.905	107.384	3.548	100.244				4.027	30.4853	4.025	37.8967	4.157	36.2816				4.209	18.0037	3.969	16.2425	4.228	17.2096				0.531	1.82609	0.538	2.54245	0.543	2.06608				0.534	6.29355	0.532	7.25453	0.534	5.37934				0.534	5.07772	0.537	5.63755	0.539
4.008	108.451	3.93	107.724	3.582	101.021				4.056	31.1735	4.052	38.5222	4.184	37.0852				4.236	18.2086	4.004	16.4647	4.263	17.4462				0.535	1.83832	0.542	2.55581	0.547	2.08002				0.538	6.32015	0.536	7.2746	0.538	5.40772				0.537	5.10031	0.541	5.65902	0.542
4.038	108.793	3.963	108.468	3.616	101.757				4.086	31.9838	4.076	39.151	4.214	37.992				4.273	18.5214	4.039	16.6916	4.288	17.6019				0.538	1.85078	0.546	2.56911	0.55	2.09394				0.542	6.3468	0.54	7.29462	0.542	5.43621				0.541	5.12303	0.544	5.68058	0.546
4.07	109.245	3.995	109.142	3.638	101.967				4.109	32.5547	4.109	39.9768	4.244	38.8812				4.306	18.7674	4.063	16.8092	4.329	17.9168				0.542	1.86348	0.55	2.58235	0.554	2.1078				0.545	6.37353	0.544	7.31455	0.545	5.46482				0.545	5.1459	0.548	5.70224	0.55
4.097	109.57	4.021	109.308	3.673	102.865				4.143	33.4947	4.142	40.803	4.266	39.503				4.332	18.9364	4.101	17.0945	4.364	18.1577				0.546	1.87641	0.553	2.59556	0.558	2.12163				0.549	6.40027	0.547	7.33441	0.549	5.49355				0.549	5.1689	0.552	5.72401	0.554
4.132	110.256	4.055	110.132	3.701	103.305				4.174	34.3557	4.163	41.2727	4.3	40.577				4.37	19.2546	4.135	17.3117	4.392	18.3283				0.55	1.88958	0.557	2.60879	0.562	2.13541				0.553	6.42697	0.551	7.35421	0.553	5.5224				0.552	5.19205	0.556	5.74587	0.557
4.166	110.805	4.085	110.544	3.729	103.772				4.196	34.8922	4.198	42.235	4.328	41.4306				4.402	19.4937	4.163	17.4667	4.427	18.6149				0.553	1.90298	0.561	2.62204	0.566	2.14915				0.557	6.45359	0.555	7.37398	0.557	5.55131				0.556	5.21542	0.56	5.7678	0.561
4.191	110.836	4.115	110.956	3.758	104.411				4.228	35.8811	4.224	42.8479	4.355	42.2027				4.435	19.7084	4.198	17.7281	4.458	18.8257				0.557	1.91658	0.565	2.63537	0.569	2.16286				0.56	6.48013	0.559	7.39374	0.56	5.58025				0.56	5.23903	0.563	5.78983	0.565
4.226	111.621	4.144	111.479	3.79	104.985				4.255	36.6311	4.252	43.5314	4.383	43.0945				4.464	19.9404	4.23	17.9269	4.492	19.0582				0.561	1.93036	0.568	2.64879	0.573	2.17652				0.564	6.50656	0.562	7.41352	0.564	5.6092				0.564	5.26285	0.567	5.81195	0.569
4.256	111.938	4.176	112.014	3.824	105.608				4.284	37.4846	4.279	44.2576	4.412	44.0167				4.502	20.223	4.264	18.1433	4.519	19.2346				0.564	1.94426	0.572	2.66232	0.577	2.19011				0.568	6.53287	0.566	7.43333	0.568	5.63813				0.567	5.28683	0.571	5.83414	0.573
4.29	112.346	4.21	112.593	3.847	105.764				4.308	38.1988	4.31	45.0243	4.441	44.9286				4.535	20.465	4.291	18.3272	4.558	19.5323				0.568	1.95824	0.576	2.67594	0.581	2.20365				0.572	6.55909	0.57	7.45319	0.572	5.66704				0.571	5.31091	0.575	5.85639	0.576
4.319	112.698	4.235	112.695	3.882	106.648				4.34	39.1841	4.343	45.904	4.463	45.5925				4.562	20.6254	4.329	18.5903	4.594	19.7837				0.572	1.97225	0.58	2.68962	0.585	2.21715				0.575	6.58526	0.574	7.47312	0.575	5.6959				0.575	5.33507	0.578	5.87866	0.58
4.353	113.168	4.267	113.426	3.912	107.074				4.369	40.1122	4.364	46.3614	4.497	46.7361				4.598	20.9286	4.362	18.8122	4.619	19.9205				0.576	1.98631	0.584	2.70335	0.589	2.23061				0.579	6.61145	0.577	7.4931	0.579	5.72471				0.579	5.35923	0.582	5.90093	0.584
4.385	113.628	4.299	113.869	3.939	107.339				4.392	40.7547	4.398	47.3384	4.526	47.6283				4.63	21.1709	4.388	18.9355	4.657	20.2376				0.579	2.00044	0.587	2.71714	0.592	2.24405				0.583	6.63771	0.581	7.5131	0.583	5.7535				0.582	5.38335	0.586	5.92315	0.588
4.411	113.709	4.33	114.167	3.971	108.055				4.424	41.8718	4.425	48.0099	4.55	48.3809				4.662	21.3642	4.423	19.2047	4.688	20.4228				0.583	2.01463	0.591	2.73099	0.596	2.25752				0.587	6.66404	0.585	7.5331	0.587	5.7823				0.586	5.40742	0.59	5.94536	0.592
4.449	114.527	4.361	114.72	4.001	108.449				4.451	42.6801	4.451	48.6258	4.58	49.3745				4.696	21.622	4.456	19.4129	4.721	20.649				0.587	2.02887	0.595	2.74486	0.6	2.27103				0.59	6.69045	0.589	7.55308	0.59	5.81118				0.59	5.43144	0.593	5.96757	0.595
4.479	114.727	4.392	115.059	4.034	109.011				4.476	43.5143	4.48	49.4428	4.609	50.2964				4.73	21.8371	4.491	19.624	4.751	20.877				0.591	2.04314	0.599	2.75871	0.604	2.28457				0.594	6.71691	0.592	7.57304	0.594	5.84013				0.594	5.45543	0.597	5.98985	0.599
4.51	114.997	4.426	115.612	4.059	109.272				4.5	44.3343	4.51	50.2391	4.638	51.2546				4.764	22.0643	4.519	19.8012	4.787	21.1295				0.594	2.05742	0.603	2.77243	0.608	2.29812				0.598	6.74343	0.596	7.59302	0.598	5.86917				0.597	5.47938	0.601	6.01222	0.603
4.54	115.369	4.451	115.664	4.095	109.971				4.53	45.3599	4.54	51.0542	4.661	51.9364				4.788	22.1967	4.554	20.0411	4.823	21.3839				0.598	2.07172	0.606	2.78604	0.611	2.31173				0.602	6.76994	0.6	7.61301	0.601	5.89828				0.601	5.50329	0.605	6.03466	0.607
4.573	115.771	4.487	116.387	4.125	110.385				4.561	46.4696	4.563	51.5826	4.692	53.0035				4.827	22.5085	4.588	20.2637	4.849	21.5117				0.602	2.08604	0.61	2.79953	0.615	2.32539				0.605	6.79642	0.603	7.63302	0.605	5.92747				0.605	5.52715	0.608	6.05718	0.61
4.609	116.296	4.52	116.852	4.153	110.562				4.582	47.0754	4.598	52.5938	4.722	53.9873				4.864	22.7508	4.612	20.3818	4.888	21.8147				0.605	2.10042	0.614	2.81293	0.619	2.33912				0.609	6.82287	0.607	7.65308	0.609	5.95672				0.609	5.55091	0.612	6.07977	0.614
4.636	116.317	4.549	116.913	4.185	111.184				4.614	48.3068	4.624	53.282	4.747	54.6882				4.892	22.879	4.652	20.6873	4.92	21.9941				0.609	2.1149	0.618	2.82626	0.623	2.35292				0.613	6.84927	0.611	7.67324	0.613	5.98606				0.612	5.57464	0.616	6.10243	0.618
4.673	116.979	4.582	117.536	4.216	111.635				4.639	49.099	4.649	53.8895	4.778	55.8224				4.926	23.1458	4.685	20.8973	4.949	22.1639				0.613	2.1295	0.621	2.83955	0.627	2.36685				0.617	6.87559	0.615	7.69353	0.616	6.01549				0.616	5.59837	0.62	6.12516	0.622
4.704	117.228	4.613	117.714	4.249	112.067				4.664	49.9183	4.677	54.7431	4.805	56.6069				4.958	23.3364	4.716	21.059	4.98	22.3824				0.617	2.14422	0.625	2.85282	0.63	2.38089				0.62	6.9018	0.618	7.71394	0.62	6.04493				0.62	5.62214	0.624	6.14797	0.626
4.734	117.338	4.647	118.252	4.276	112.301				4.689	50.9076	4.706	55.4768	4.834	57.5436				4.992	23.5801	4.747	21.2858	5.016	22.6196				0.62	2.15906	0.629	2.8661	0.634	2.39501				0.624	6.92793	0.622	7.73447	0.624	6.07432				0.624	5.646	0.627	6.17086	0.629
4.766	117.81	4.673	118.334	4.312	112.892				4.718	51.9057	4.738	56.3275	4.857	58.2057				5.02	23.7097	4.781	21.4836	5.054	22.8809				0.624	2.17399	0.633	2.87945	0.638	2.40922				0.628	6.95401	0.626	7.7551	0.628	6.10363				0.628	5.66995	0.631	6.19379	0.633
4.8	118.169	4.71	118.995	4.343	113.266				4.748	53.0251	4.761	56.9409	4.89	59.3556				5.057	23.9734	4.815	21.7022	5.078	22.9964				0.628	2.18905	0.637	2.89287	0.642	2.4235				0.632	6.9801	0.63	7.77576	0.631	6.13287				0.631	5.69397	0.635	6.21671	0.637
4.836	118.559	4.744	119.344	4.37	113.384				4.769	53.6469	4.794	57.8794	4.923	60.3895				5.093	24.1882	4.84	21.8225	5.119	23.2962				0.631	2.20417	0.64	2.90637	0.646	2.43778				0.635	7.00622	0.633	7.79647	0.635	6.16202				0.635	5.71809	0.638	6.2396	0.641
4.864	118.608	4.77	119.302	4.404	114.073				4.801	54.8958	4.821	58.6505	4.944	60.9221				5.119	24.2858	4.879	22.0924	5.15	23.4645				0.635	2.21931	0.644	2.91995	0.649	2.45208				0.639	7.03241	0.637	7.81721	0.639	6.19116				0.639	5.74231	0.642	6.26248	0.645
4.9	119.099	4.805	119.994	4.436	114.399				4.825	55.7608	4.844	59.1846	4.976	62.098				5.156	24.5544	4.915	22.3169	5.179	23.6478				0.639	2.23446	0.648	2.9336	0.653	2.4664				0.643	7.05869	0.641	7.83802	0.643	6.2203				0.642	5.7666	0.646	6.28531	0.648
4.932	119.426	4.836	120.197	4.468	114.677				4.85	56.5258	4.874	60.1398	5.003	62.8486				5.188	24.7257	4.941	22.4142	5.212	23.877				0.643	2.24966	0.652	2.94726	0.657	2.48077				0.647	7.08506	0.645	7.8589	0.646	6.24942				0.646	5.79099	0.65	6.30808	0.652
4.961	119.464	4.87	120.519	4.495	114.922				4.877	57.6256	4.904	60.9816	5.031	63.7764				5.223	24.9031	4.977	22.666	5.247	24.0812				0.646	2.26495	0.656	2.96095	0.661	2.49521				0.65	7.11153	0.648	7.87982	0.65	6.27854				0.65	5.81548	0.654	6.33077	0.656
4.997	120.063	4.899	120.73	4.529	115.39				4.905	58.5952	4.932	61.7576	5.056	64.5233				5.25	25.0442	5.009	22.8497	5.286	24.3099				0.65	2.28033	0.659	2.97468	0.665	2.5097				0.654	7.13808	0.652	7.90076	0.654	6.30765				0.654	5.84007	0.657	6.35341	0.66
5.03	120.268	4.933	121.118	4.564	115.911				4.933	59.628	4.956	62.4346	5.087	65.5341				5.288	25.2765	5.043	23.0515	5.31	24.4236				0.654	2.29581	0.663	2.98843	0.669	2.52422				0.658	7.16472	0.656	7.92168	0.658	6.33676				0.658	5.86474	0.661	6.37605	0.663
5.063	120.492	4.968	121.56	4.59	115.895				4.955	60.3074	4.987	63.3429	5.119	66.5796				5.322	25.4726	5.07	23.1909	5.349	24.7001				0.657	2.31136	0.667	3.00225	0.672	2.53875				0.662	7.1914	0.66	7.94257	0.662	6.3659				0.661	5.88943	0.665	6.39876	0.667
5.092	120.646	4.995	121.547	4.626	116.549				4.987	61.5348	5.015	64.1368	5.14	67.0784				5.349	25.579	5.109	23.4404	5.381	24.8672				0.661	2.32699	0.671	3.01619	0.676	2.55327				0.665	7.21808	0.663	7.96345	0.665	6.39503				0.665	5.91412	0.669	6.4216	0.671
5.129	121.11	5.032	122.172	4.657	116.807				5.013	62.4369	5.039	64.7459	5.173	68.2576				5.387	25.8404	5.142	23.6528	5.41	24.9968				0.665	2.34272	0.674	3.03021	0.68	2.56773				0.669	7.24472	0.667	7.98434	0.669	6.42415				0.669	5.93881	0.672	6.44458	0.675
5.162	121.403	5.063	122.312	4.688	116.972				5.036	63.1656	5.069	65.734	5.201	69.0403				5.42	25.9765	5.171	23.7654	5.446	25.2519				0.669	2.35855	0.678	3.04428	0.684	2.5821				0.673	7.27129	0.671	8.0053	0.673	6.45328				0.672	5.96348	0.676	6.46764	0.679
5.191	121.38	5.094	122.472	4.719	117.426				5.064	64.2303	5.098	66.5474	5.229	69.857				5.454	26.1529	5.207	24.0112	5.48	25.4366				0.672	2.37448	0.682	3.05836	0.688	2.59635				0.677	7.29777	0.674	8.02637	0.676	6.4824				0.676	5.98813	0.68	6.49077	0.682
5.226	121.892	5.124	122.751	4.752	117.696				5.09	65.1192	5.126	67.282	5.254	70.6837				5.482	26.2578	5.239	24.1716	5.514	25.6282				0.676	2.39048	0.686	3.07244	0.691	2.6105				0.68	7.3242	0.678	8.04757	0.68	6.51157				0.68	6.01273	0.684	6.51394	0.686
5.258	122.092	5.159	123.168	4.786	118.143				5.12	66.163	5.151	68.0243	5.285	71.5819				5.519	26.4684	5.27	24.3236	5.542	25.7494				0.68	2.40649	0.69	3.08651	0.695	2.6246				0.684	7.35059	0.682	8.06891	0.684	6.54082				0.684	6.03733	0.687	6.53713	0.69
5.291	122.302	5.196	123.586	4.813	118.124				5.143	66.9157	5.182	68.9457	5.316	72.5907				5.557	26.6782	5.298	24.4538	5.581	26.0139				0.683	2.4225	0.693	3.10059	0.699	2.63871				0.688	7.37697	0.686	8.09039	0.688	6.57012				0.687	6.06193	0.691	6.56028	0.694
5.323	122.558	5.222	123.461	4.847	118.66				5.173	68.0158	5.211	69.7891	5.339	73.1452				5.583	26.7263	5.335	24.6926	5.614	26.1858				0.687	2.43844	0.697	3.11465	0.703	2.65286				0.692	7.40333	0.689	8.11204	0.691	6.59948				0.691	6.0866	0.695	6.58335	0.697
5.357	122.821	5.26	124.062	4.88	118.997				5.201	68.9554	5.233	70.3158	5.373	74.3247				5.623	26.9806	5.373	24.8893	5.642	26.2869				0.691	2.45428	0.701	3.1287	0.707	2.66706				0.695	7.42965	0.693	8.13393	0.695	6.62892				0.695	6.11137	0.699	6.6063	0.701
5.392	123.164	5.291	124.224	4.911	119.089				5.222	69.5493	5.266	71.369	5.401	75.0744				5.654	27.0829	5.397	24.9618	5.678	26.5034				0.695	2.47002	0.705	3.1427	0.71	2.68132				0.699	7.45596	0.697	8.15609	0.699	6.65846				0.699	6.13625	0.702	6.62914	0.705
5.419	123.043	5.322	124.25	4.945	119.597				5.251	70.7036	5.293	72.0972	5.429	75.8381				5.687	27.2271	5.437	25.2285	5.71	26.6736				0.698	2.48563	0.709	3.15664	0.714	2.69562				0.703	7.4823	0.701	8.17848	0.703	6.6881				0.702	6.16124	0.706	6.65193	0.709
5.456	123.629	5.355	124.755	4.976	119.744				5.28	71.6684	5.32	72.8256	5.454	76.6202				5.717	27.3567	5.467	25.3539	5.746	26.8433				0.702	2.50114	0.712	3.17053	0.718	2.70999				0.707	7.50867	0.704	8.20106	0.706	6.71782				0.706	6.18634	0.71	6.67476	0.713
5.491	123.915	5.39	124.982	5.011	120.138				5.307	72.5063	5.349	73.6662	5.486	77.5577				5.755	27.5465	5.499	25.4968	5.775	26.9978				0.706	2.51652	0.716	3.18434	0.722	2.72443				0.71	7.53505	0.708	8.2238	0.71	6.74758				0.71	6.21147	0.714	6.69772	0.716
5.522	123.841	5.425	125.289	5.037	120.11				5.331	73.3199	5.379	74.5093	5.518	78.5731				5.792	27.7225	5.528	25.6606	5.813	27.1647				0.709	2.53183	0.72	3.19811	0.726	2.73893				0.714	7.56143	0.712	8.24667	0.714	6.77736				0.714	6.23662	0.717	6.72083	0.72
5.555	124.265	5.452	125.223	5.073	120.681				5.361	74.3029	5.408	75.4008	5.541	79.0422				5.817	27.7497	5.565	25.8477	5.846	27.3588				0.713	2.5471	0.724	3.21186	0.73	2.75343				0.718	7.58783	0.715	8.26966	0.718	6.8071				0.717	6.26174	0.721	6.74406	0.724
5.588	124.374	5.488	125.688	5.108	121.032				5.388	75.2336	5.431	75.8781	5.576	80.2019				5.856	27.9824	5.601	26.0563	5.872	27.4163				0.717	2.56236	0.728	3.22562	0.733	2.76791				0.722	7.61428	0.719	8.29278	0.721	6.83676				0.721	6.28682	0.725	6.76736	0.728
5.623	124.715	5.522	125.963	5.136	120.944				5.411	75.8821	5.462	76.8791	5.603	80.8766				5.888	28.0912	5.626	26.1137	5.91	27.6674				0.721	2.57763	0.731	3.23938	0.737	2.78235				0.725	7.64086	0.723	8.31601	0.725	6.86634				0.725	6.31184	0.729	6.79079	0.732
5.651	124.655	5.55	125.882	5.172	121.479				5.441	76.9741	5.492	77.7587	5.629	81.5481				5.922	28.1934	5.666	26.3466	5.947	27.8485				0.724	2.59292	0.735	3.25308	0.741	2.79673				0.729	7.66761	0.727	8.33939	0.729	6.89589				0.729	6.33681	0.732	6.81435	0.735
5.69	125.241	5.587	126.43	5.202	121.514				5.469	77.8734	5.519	78.3511	5.659	82.4494				5.954	28.3395	5.697	26.4698	5.978	27.952				0.728	2.60826	0.739	3.26676	0.745	2.81106				0.733	7.69457	0.731	8.36286	0.733	6.92544				0.732	6.36177	0.736	6.83804	0.739
5.723	125.397	5.62	126.55	5.237	121.905				5.496	78.62	5.547	79.2231	5.69	83.2712				5.99	28.4725	5.727	26.5831	6.01	28.1085				0.732	2.62368	0.743	3.28043	0.749	2.82535				0.737	7.72174	0.734	8.38637	0.736	6.95501				0.736	6.38677	0.74	6.8618	0.743
5.753	125.336	5.653	126.722	5.264	121.962				5.521	79.4708	5.577	79.9916	5.722	84.1684				6.025	28.6109	5.759	26.758	6.045	28.255				0.735	2.63918	0.746	3.29408	0.753	2.83962				0.74	7.74911	0.738	8.40984	0.74	6.98462				0.74	6.41175	0.744	6.88564	0.747
5.787	125.738	5.683	126.883	5.303	122.498				5.55	80.4293	5.606	80.7894	5.744	84.6306				6.051	28.6443	5.795	26.9144	6.081	28.4295				0.739	2.65478	0.75	3.30774	0.756	2.8539				0.744	7.77667	0.742	8.43324	0.744	7.01426				0.744	6.43669	0.747	6.90959	0.751
5.82	125.851	5.719	127.217	5.337	122.734				5.579	81.361	5.629	81.3117	5.778	85.6776				6.093	28.8675	5.831	27.095	6.108	28.4948				0.743	2.67051	0.754	3.32144	0.76	2.86818				0.748	7.80437	0.745	8.45654	0.747	7.0439				0.747	6.4616	0.751	6.93365	0.754
5.856	126.124	5.754	127.503	5.363	122.603				5.601	81.8975	5.662	82.3552	5.808	86.4746				6.125	28.9485	5.857	27.1491	6.147	28.7				0.746	2.68634	0.758	3.33521	0.764	2.88247				0.751	7.83215	0.749	8.4797	0.751	7.07351				0.751	6.48649	0.755	6.95781	0.758
5.884	126.147	5.781	127.335	5.4	123.204				5.633	83.0157	5.692	83.1273	5.834	87.0086				6.156	29.0128	5.897	27.396	6.182	28.837				0.75	2.70225	0.762	3.34902	0.768	2.89677				0.755	7.86002	0.753	8.50275	0.755	7.10306				0.755	6.51139	0.759	6.98206	0.762
5.922	126.53	5.817	127.883	5.432	123.313				5.659	83.7866	5.716	83.5993	5.865	87.928				6.189	29.1542	5.929	27.5043	6.213	28.9098				0.754	2.7182	0.765	3.36286	0.772	2.91109				0.759	7.888	0.757	8.5257	0.759	7.13256				0.759	6.53634	0.763	7.00634	0.766
5.956	126.725	5.85	128.035	5.465	123.498				5.684	84.4848	5.746	84.4933	5.894	88.6459				6.223	29.262	5.96	27.6041	6.246	29.0756				0.758	2.73411	0.769	3.37671	0.775	2.9254				0.763	7.91606	0.76	8.54861	0.762	7.16199				0.763	6.56138	0.766	7.03065	0.769
5.983	126.615	5.883	128.139	5.496	123.69				5.713	85.4088	5.775	85.1816	5.925	89.4241				6.261	29.4089	5.992	27.7623	6.282	29.2118				0.761	2.7498	0.773	3.39058	0.779	2.93968				0.766	7.94421	0.764	8.57151	0.766	7.19138				0.766	6.58648	0.77	7.05492	0.773
6.021	127.192	5.915	128.347	5.529	123.905				5.742	86.2549	5.807	86.052	5.95	89.967				6.288	29.4399	6.027	27.9003	6.318	29.3593				0.765	2.76512	0.777	3.40443	0.783	2.95395				0.77	7.97249	0.768	8.59443	0.77	7.22071				0.77	6.61164	0.774	7.07914	0.777
6.053	127.22	5.95	128.561	5.564	124.338				5.772	87.1682	5.83	86.5144	5.985	90.9403				6.329	29.6129	6.064	28.0688	6.344	29.4028				0.769	2.78005	0.78	3.41831	0.787	2.96827				0.774	8.00088	0.772	8.6174	0.774	7.25				0.774	6.63688	0.778	7.10332	0.781
6.086	127.333	5.984	128.803	5.592	124.21				5.794	87.6232	5.863	87.4356	6.016	91.6642				6.362	29.7101	6.09	28.1275	6.384	29.6026				0.773	2.79467	0.784	3.4322	0.79	2.9827				0.778	8.0294	0.775	8.64043	0.777	7.27921				0.778	6.66224	0.781	7.12748	0.785
6.117	127.474	6.011	128.664	5.63	124.789				5.825	88.6785	5.892	88.1603	6.041	92.1				6.391	29.7218	6.13	28.3315	6.418	29.7263				0.776	2.80912	0.788	3.44611	0.794	2.99726				0.781	8.05805	0.779	8.66347	0.781	7.30835				0.781	6.6877	0.785	7.15161	0.788
6.153	127.778	6.049	129.282	5.662	124.879				5.855	89.5469	5.916	88.5917	6.073	92.9919				6.427	29.9015	6.163	28.446	6.449	29.7823				0.78	2.82351	0.792	3.46	0.798	3.01189				0.785	8.0868	0.783	8.68648	0.785	7.33741				0.785	6.71322	0.789	7.1757	0.792
6.189	128.1	6.084	129.436	5.692	124.909				5.881	90.089	5.949	89.6012	6.102	93.6585				6.462	29.9986	6.191	28.4927	6.485	29.9713				0.784	2.83791	0.796	3.47387	0.802	3.02661				0.789	8.11558	0.786	8.70947	0.789	7.36644				0.789	6.73879	0.793	7.19975	0.796
6.217	127.911	6.114	129.359	5.724	125.22				5.91	91.0173	5.976	90.1215	6.134	94.3686				6.499	30.0914	6.226	28.6585	6.52	30.0681				0.787	2.85239	0.799	3.48774	0.806	3.0414				0.793	8.14437	0.79	8.73245	0.792	7.39549				0.793	6.7644	0.796	7.22381	0.8
6.254	128.396	6.149	129.714	5.759	125.497				5.939	91.7317	6.007	90.8551	6.161	94.9469				6.527	30.1373	6.262	28.7961	6.556	30.1962				0.791	2.86703	0.803	3.50161	0.81	3.05622				0.796	8.17316	0.794	8.75545	0.796	7.42459				0.796	6.79005	0.8	7.2479	0.804
6.287	128.45	6.182	129.785	5.796	125.792				5.967	92.5005	6.032	91.343	6.194	95.727				6.564	30.242	6.298	28.9035	6.583	30.2232				0.795	2.88187	0.807	3.51547	0.813	3.07102				0.8	8.20199	0.798	8.77846	0.8	7.4537				0.8	6.81576	0.804	7.27211	0.807
6.318	128.416	6.216	130.028	5.822	125.671				5.991	93.0283	6.064	92.1317	6.226	96.4688				6.599	30.3615	6.325	28.9761	6.621	30.403				0.799	2.89695	0.811	3.52933	0.817	3.08578				0.804	8.23089	0.802	8.80148	0.803	7.4828				0.804	6.84152	0.808	7.29646	0.811
6.35	128.708	6.244	129.938	5.86	126.134				6.024	94.042	6.096	92.9532	6.25	96.7618				6.628	30.3616	6.364	29.1438	6.659	30.5321				0.802	2.9123	0.815	3.54315	0.821	3.10046				0.808	8.2599	0.805	8.82454	0.807	7.5119				0.808	6.86731	0.811	7.32098	0.815
6.387	129.013	6.282	130.432	5.892	126.275				6.054	94.8035	6.121	93.277	6.284	97.7193				6.667	30.5349	6.396	29.2474	6.687	30.5472				0.806	2.92789	0.818	3.55688	0.825	3.11504				0.811	8.28905	0.809	8.84763	0.811	7.54101				0.811	6.89316	0.815	7.3456	0.819
6.423	129.183	6.319	130.704	5.922	126.207				6.078	95.2084	6.155	94.2425	6.316	98.3583				6.702	30.5834	6.425	29.3032	6.725	30.7298				0.81	2.94368	0.822	3.57052	0.829	3.12949				0.815	8.31839	0.813	8.87075	0.815	7.57018				0.815	6.91908	0.819	7.37033	0.823
6.451	129.051	6.346	130.435	5.957	126.697				6.107	96.0996	6.183	94.7211	6.346	98.8264				6.734	30.6314	6.462	29.4489	6.759	30.7924				0.813	2.95961	0.826	3.5841	0.833	3.14383				0.819	8.34788	0.816	8.89384	0.819	7.59941				0.819	6.9451	0.823	7.39514	0.826
6.488	129.47	6.383	130.944	5.992	126.848				6.136	96.7165	6.213	95.3143	6.375	99.4913				6.765	30.7081	6.496	29.553	6.793	30.8925				0.817	2.97564	0.83	3.59765	0.836	3.15813				0.823	8.37745	0.82	8.91682	0.822	7.62867				0.823	6.97122	0.826	7.42003	0.83
6.52	129.555	6.416	130.949	6.027	127.053				6.168	97.5362	6.239	95.8325	6.405	100.054				6.802	30.8218	6.53	29.6407	6.821	30.938				0.821	2.99175	0.833	3.61124	0.84	3.17243				0.826	8.40706	0.824	8.93968	0.826	7.65798				0.826	6.99744	0.83	7.44497	0.834
6.551	129.487	6.45	131.135	6.054	127.015				6.191	97.9651	6.271	96.5906	6.439	100.839				6.839	30.9114	6.558	29.7196	6.862	31.0955				0.825	3.00797	0.837	3.62494	0.844	3.18678				0.83	8.43667	0.828	8.96241	0.83	7.68734				0.83	7.02376	0.834	7.46994	0.838
6.585	129.891	6.479	131.163	6.09	127.371				6.224	98.8129	6.306	97.3617	6.463	101.095				6.867	30.9103	6.598	29.8792	6.899	31.2089				0.828	3.02431	0.841	3.63877	0.848	3.20119				0.834	8.46623	0.831	8.98506	0.833	7.71676				0.834	7.05018	0.838	7.49493	0.841
6.621	130.041	6.517	131.492	6.125	127.648				6.254	99.5291	6.33	97.591	6.5	102.067				6.905	31.0488	6.631	29.9821	6.926	31.1949				0.832	3.04072	0.845	3.65272	0.852	3.21561				0.838	8.49576	0.835	9.00769	0.837	7.74626				0.838	7.07666	0.841	7.51994	0.845
6.656	130.117	6.552	131.738	6.153	127.489				6.279	99.8634	6.364	98.4524	6.53	102.583				6.938	31.1022	6.658	29.9987	6.964	31.3657				0.836	3.05718	0.849	3.66677	0.855	3.23003				0.841	8.52528	0.839	9.03035	0.841	7.77583				0.841	7.1032	0.845	7.54497	0.849
6.685	130.131	6.58	131.557	6.191	128.006				6.312	100.885	6.392	98.8944	6.558	102.903				6.972	31.1409	6.697	30.1739	6.997	31.4276				0.84	3.07364	0.852	3.68085	0.859	3.24444				0.845	8.55478	0.843	9.05311	0.845	7.80548				0.845	7.12979	0.849	7.57006	0.853
6.722	130.472	6.617	132.036	6.224	128.068				6.34	101.3	6.422	99.3982	6.59	103.624				7.006	31.2338	6.73	30.2396	7.034	31.5244				0.843	3.09007	0.856	3.69495	0.863	3.25885				0.849	8.58426	0.846	9.07597	0.849	7.83517				0.849	7.15637	0.853	7.59521	0.857
6.755	130.612	6.65	132.065	6.256	128.135				6.37	101.967	6.45	100.031	6.621	104.143				7.042	31.2885	6.763	30.3146	7.063	31.5669				0.847	3.10649	0.86	3.70905	0.867	3.27324				0.853	8.61371	0.85	9.09894	0.852	7.86491				0.853	7.18291	0.857	7.6204	0.86
6.784	130.445	6.682	132.064	6.287	128.335				6.395	102.418	6.483	100.653	6.653	104.802				7.078	31.3762	6.795	30.4067	7.102	31.6907				0.851	3.12291	0.864	3.7232	0.871	3.28762				0.856	8.64309	0.854	9.12199	0.856	7.89467				0.856	7.2094	0.86	7.64563	0.864
6.821	130.924	6.711	132.176	6.323	128.556				6.427	103.137	6.516	101.231	6.678	105.094				7.103	31.3555	6.831	30.5083	7.138	31.7943				0.854	3.13932	0.868	3.73744	0.874	3.30203				0.86	8.67238	0.857	9.14507	0.86	7.92445				0.86	7.23584	0.864	7.67088	0.868
6.853	130.944	6.748	132.504	6.358	128.827				6.459	103.893	6.538	101.424	6.713	105.819				7.144	31.5131	6.867	30.6112	7.165	31.7781				0.858	3.15575	0.871	3.75179	0.878	3.31646				0.864	8.70158	0.861	9.16814	0.863	7.95421				0.864	7.26226	0.868	7.6962	0.872
6.888	131.068	6.785	132.796	6.385	128.617				6.484	104.134	6.574	102.286	6.745	106.399				7.18	31.587	6.894	30.6091	7.207	31.9671				0.862	3.17219	0.875	3.76624	0.882	3.33087				0.868	8.73072	0.865	9.1912	0.867	7.98392				0.868	7.28867	0.872	7.72163	0.876
6.918	131.146	6.813	132.543	6.422	129.141				6.519	105.057	6.604	102.761	6.773	106.688				7.21	31.5598	6.931	30.7664	7.239	31.9918				0.865	3.18865	0.879	3.78079	0.886	3.34526				0.871	8.75981	0.869	9.21424	0.871	8.01352				0.871	7.31508	0.875	7.74716	0.879
6.955	131.403	6.851	133.039	6.456	129.276				6.547	105.472	6.632	103.109	6.807	107.434				7.247	31.6883	6.967	30.859	7.273	32.0495				0.869	3.20515	0.883	3.79538	0.89	3.35963				0.875	8.7889	0.872	9.23727	0.875	8.043				0.875	7.34148	0.879	7.77274	0.883
6.989	131.536	6.882	132.969	6.489	129.301				6.576	105.913	6.664	103.755	6.837	107.789				7.28	31.7067	6.999	30.8867	7.304	32.1196				0.873	3.22171	0.887	3.80997	0.893	3.37398				0.879	8.81799	0.876	9.2603	0.879	8.07241				0.879	7.36793	0.883	7.79838	0.887
7.015	131.327	6.914	133.01	6.521	129.53				6.603	106.441	6.694	104.2	6.87	108.338				7.316	31.7857	7.032	30.981	7.341	32.2073				0.877	3.23836	0.89	3.82451	0.897	3.38836				0.883	8.84709	0.88	9.28335	0.882	8.10179				0.883	7.39444	0.887	7.8241	0.891
7.052	131.811	6.946	133.229	6.555	129.666				6.635	107.094	6.728	104.807	6.895	108.634				7.344	31.7949	7.068	31.0525	7.379	32.3239				0.88	3.25511	0.894	3.83896	0.901	3.40278				0.886	8.87622	0.884	9.30645	0.886	8.13119				0.886	7.42103	0.89	7.84984	0.895
7.087	131.963	6.981	133.435	6.59	129.85				6.669	107.777	6.753	105.081	6.93	109.326				7.386	31.9196	7.103	31.1335	7.407	32.2921				0.884	3.27197	0.898	3.85336	0.905	3.41723				0.89	8.90538	0.887	9.32957	0.89	8.16066				0.89	7.44769	0.894	7.87553	0.898
7.12	131.886	7.018	133.721	6.616	129.741				6.693	107.919	6.789	105.758	6.966	109.943				7.422	31.9718	7.13	31.1307	7.449	32.4512				0.888	3.28889	0.902	3.86771	0.909	3.43176				0.894	8.93457	0.891	9.35272	0.893	8.19024				0.894	7.47445	0.898	7.9011	0.902
7.151	132.111	7.045	133.434	6.654	130.251				6.727	108.738	6.82	106.241	6.991	109.997				7.451	31.9412	7.17	31.3014	7.481	32.4773				0.891	3.30585	0.906	3.88203	0.912	3.44636				0.898	8.96377	0.895	9.37587	0.897	8.21994				0.898	7.50131	0.902	7.92657	0.906
7.186	132.183	7.083	133.955	6.689	130.402				6.755	109.126	6.846	106.39	7.027	110.816				7.488	32.0656	7.205	31.3684	7.513	32.4906				0.895	3.32281	0.909	3.89634	0.916	3.461				0.901	8.993	0.898	9.39902	0.901	8.24977				0.901	7.52823	0.905	7.95194	0.91
7.22	132.387	7.116	133.966	6.719	130.267				6.785	109.498	6.88	107.161	7.057	111.093				7.522	32.0985	7.235	31.3548	7.546	32.5795				0.899	3.33979	0.913	3.91063	0.92	3.47564				0.905	9.02227	0.902	9.4222	0.905	8.27971				0.905	7.5552	0.909	7.97724	0.913
7.248	132.227	7.146	133.899	6.754	130.655				6.815	110.1	6.913	107.602	7.088	111.478				7.557	32.1447	7.269	31.4773	7.582	32.6751				0.903	3.35683	0.917	3.92491	0.924	3.49026				0.909	9.05161	0.906	9.44546	0.908	8.30975				0.909	7.58224	0.913	8.00243	0.917
7.286	132.678	7.181	134.222	6.787	130.674				6.847	110.601	6.944	107.988	7.117	111.917				7.587	32.1735	7.303	31.5307	7.622	32.7669				0.906	3.37395	0.921	3.93922	0.928	3.50487				0.913	9.08098	0.91	9.46886	0.912	8.33985				0.913	7.60934	0.917	8.02752	0.921
7.321	132.829	7.216	134.296	6.821	130.873				6.88	111.116	6.973	108.366	7.153	112.469				7.626	32.2552	7.341	31.6343	7.649	32.747				0.91	3.39112	0.924	3.9536	0.932	3.51946				0.916	9.11039	0.914	9.49242	0.916	8.36996				0.916	7.6365	0.92	8.05255	0.925
7.351	132.663	7.25	134.475	6.848	130.81				6.904	111.292	7.006	108.894	7.188	112.982				7.663	32.3149	7.367	31.6144	7.689	32.8667				0.914	3.40832	0.928	3.96802	0.935	3.53404				0.92	9.13982	0.917	9.51616	0.92	8.40007				0.92	7.66368	0.924	8.07756	0.929
7.384	132.93	7.278	134.332	6.886	131.246				6.94	112.044	7.039	109.4	7.213	113.031				7.69	32.271	7.407	31.7606	7.722	32.916				0.917	3.42552	0.932	3.98245	0.939	3.54857				0.924	9.16931	0.921	9.54007	0.923	8.43019				0.924	7.69084	0.928	8.10258	0.932
7.419	133.003	7.316	134.804	6.923	131.502				6.97	112.436	7.064	109.482	7.249	113.728				7.731	32.4174	7.442	31.8268	7.755	32.9252				0.921	3.44273	0.936	3.99683	0.943	3.56298				0.928	9.19881	0.925	9.56413	0.927	8.46027				0.928	7.71799	0.932	8.12768	0.936
7.453	133.151	7.349	134.84	6.95	131.211				6.998	112.665	7.101	110.276	7.28	114.089				7.764	32.4224	7.47	31.8092	7.791	33.0303				0.925	3.45994	0.94	4.01118	0.947	3.57725				0.931	9.22828	0.928	9.5883	0.931	8.4903				0.931	7.74513	0.935	8.15288	0.94
7.482	133.018	7.38	134.742	6.988	131.708				7.03	113.286	7.133	110.609	7.311	114.322				7.796	32.4275	7.509	31.9481	7.828	33.0711				0.929	3.47717	0.943	4.02559	0.951	3.59138				0.935	9.2577	0.932	9.61254	0.935	8.52032				0.935	7.77231	0.939	8.17819	0.944
7.52	133.435	7.414	135.007	7.02	131.684				7.06	113.617	7.164	110.891	7.343	114.831				7.828	32.4795	7.542	31.962	7.863	33.1124				0.932	3.49443	0.947	4.04011	0.954	3.60541				0.939	9.28707	0.936	9.63687	0.938	8.55038				0.939	7.79954	0.943	8.20362	0.948
7.554	133.544	7.447	135.101	7.053	131.8				7.092	114.1	7.193	111.31	7.376	115.198				7.866	32.5285	7.578	32.0419	7.892	33.1129				0.936	3.51173	0.951	4.0548	0.958	3.61941				0.943	9.31638	0.94	9.66128	0.942	8.58054				0.943	7.82688	0.947	8.22921	0.951
7.583	133.342	7.484	135.314	7.083	131.882				7.119	114.348	7.226	111.726	7.41	115.662				7.904	32.6041	7.605	32.0384	7.932	33.2222				0.94	3.52904	0.955	4.06963	0.962	3.63339				0.946	9.34563	0.943	9.68573	0.946	8.61082				0.946	7.85434	0.95	8.25493	0.955
7.617	133.692	7.513	135.235	7.119	132.129				7.153	114.897	7.26	112.255	7.436	115.78				7.932	32.5489	7.643	32.1479	7.967	33.2702				0.943	3.54636	0.959	4.08456	0.966	3.64739				0.95	9.37491	0.947	9.71021	0.949	8.64123				0.95	7.88191	0.954	8.28078	0.959
7.653	133.725	7.551	135.543	7.154	132.353				7.185	115.338	7.285	112.314	7.474	116.406				7.972	32.6602	7.68	32.2238	7.997	33.2519				0.947	3.5637	0.962	4.09953	0.97	3.66142				0.954	9.40422	0.951	9.73468	0.953	8.67175				0.954	7.90959	0.958	8.30668	0.963
7.687	133.861	7.583	135.609	7.182	132.171				7.211	115.388	7.323	113.029	7.505	116.731				8.006	32.684	7.709	32.1897	8.035	33.3561				0.951	3.58107	0.966	4.11449	0.973	3.67544				0.958	9.43359	0.955	9.75914	0.957	8.70239				0.958	7.93734	0.962	8.33259	0.967
7.714	133.747	7.612	135.423	7.22	132.621				7.246	116.104	7.355	113.374	7.533	116.797				8.036	32.6504	7.749	32.3329	8.069	33.368				0.955	3.59846	0.97	4.12943	0.977	3.68947				0.961	9.46302	0.958	9.78362	0.961	8.73319				0.961	7.9651	0.965	8.35845	0.97
7.751	134.04	7.648	135.854	7.253	132.619				7.278	116.474	7.384	113.485	7.567	117.361				8.072	32.7353	7.781	32.3377	8.106	33.4181				0.958	3.61584	0.974	4.14435	0.981	3.7035				0.965	9.49245	0.962	9.80817	0.965	8.76412				0.965	7.99286	0.969	8.38427	0.974
7.786	134.287	7.683	136.008	7.284	132.573				7.31	116.715	7.418	114.107	7.601	117.657				8.11	32.7861	7.815	32.3642	8.138	33.4514				0.962	3.63318	0.978	4.15923	0.985	3.71757				0.969	9.52182	0.966	9.83288	0.968	8.79514				0.969	8.02062	0.973	8.41002	0.978
7.815	134.039	7.718	135.998	7.315	132.737				7.339	117.07	7.45	114.335	7.636	118.081				8.147	32.8109	7.844	32.3846	8.176	33.5152				0.966	3.65046	0.981	4.17406	0.989	3.73173				0.973	9.55105	0.97	9.85774	0.972	8.82625				0.973	8.04835	0.977	8.43572	0.982
7.853	134.502	7.748	136.012	7.352	132.994				7.372	117.437	7.484	114.789	7.663	118.184				8.175	32.7862	7.883	32.4661	8.212	33.5733				0.969	3.66761	0.985	4.18885	0.992	3.74599				0.976	9.58014	0.973	9.88274	0.976	8.8574				0.976	8.07606	0.98	8.46138	0.985
7.885	134.382	7.784	136.214	7.388	133.249				7.405	117.897	7.51	114.876	7.699	118.667				8.214	32.8672	7.922	32.5363	8.239	33.5246				0.973	3.68466	0.989	4.20362	0.996	3.76034				0.98	9.60911	0.977	9.90781	0.979	8.8886				0.98	8.1037	0.984	8.48704	0.989
7.918	134.455	7.817	136.362	7.415	132.995				7.43	117.899	7.546	115.447	7.732	119.005				8.249	32.9019	7.948	32.4676	8.279	33.6475				0.977	3.70164	0.993	4.21833	1	3.77478				0.984	9.63795	0.981	9.93291	0.983	8.91985				0.984	8.13127	0.988	8.51273	0.993
7.945	134.399	7.847	136.226	7.454	133.458				7.468	118.601	7.58	115.919	7.758	118.982				8.277	32.8515	7.988	32.5641	8.316	33.6957				0.981	3.7186	0.996	4.23297	1.004	3.78928				0.988	9.6667	0.985	9.95807	0.987	8.95113				0.988	8.15874	0.992	8.53847	0.997
7.984	134.749	7.883	136.589	7.485	133.399				7.499	118.859	7.608	115.954	7.795	119.642				8.316	32.9635	8.019	32.524	8.349	33.6773				0.984	3.73558	1	4.24754	1.008	3.80382				0.991	9.6954	0.988	9.98327	0.991	8.98243				0.991	8.18615	0.995	8.56426	1.001
8.022	135.021	7.917	136.683	7.516	133.391				7.531	119.018	7.644	116.549	7.829	119.925				8.353	32.9851	8.056	32.3715	8.383	33.7469				0.988	3.75264	1.004	4.26206	1.012	3.81834				0.995	9.72407	0.992	10.0085	0.994	9.01378				0.995	8.2135	0.999	8.5901	1.004
8.049	134.629	7.95	136.607	7.549	133.677				7.56	119.375	7.675	116.746	7.862	120.123				8.388	32.9734	8.088	32.3607	8.419	33.7759				0.992	3.76978	1.008	4.27656	1.015	3.8328				0.999	9.75269	0.996	10.0338	0.998	9.04518				0.999	8.24085	1.003	8.616	1.008
8.086	135.039	7.982	136.733	7.584	133.811				7.593	119.678	7.707	117.012	7.891	120.364				8.418	32.9866	8.137	31.4236	8.456	33.8388				0.995	3.78701	1.012	4.29103	1.019	3.84722				1.003	9.78127	0.999	10.0592	1.002	9.07662				1.003	8.26825	1.007	8.64195	1.012
8.117	134.962	8.019	136.946	7.621	134.055				7.628	120.153	7.736	117.226	7.925	120.666				8.457	33.0456	8.176	31.1871	8.484	33.797				0.999	3.80432	1.015	4.30555	1.023	3.86165				1.006	9.80987	1.003	10.0846	1.006	9.10804				1.007	8.29569	1.011	8.66791	1.016
8.151	135.032	8.053	137.079	7.648	133.808				7.654	120.133	7.774	117.821	7.959	121.027				8.493	33.0826	8.201	31.1646	8.526	33.9111				1.003	3.8217	1.019	4.3201	1.027	3.87609				1.01	9.83852	1.007	10.1102	1.009	9.13941				1.01	8.32317	1.014	8.69385	1.02
8.182	135.066	8.081	136.855	7.686	134.252				7.691	120.73	7.809	118.153	7.985	120.993				8.521	33.0254	8.242	31.321	8.562	33.932				1.007	3.83915	1.023	4.33472	1.031	3.89049				1.014	9.8673	1.011	10.1359	1.013	9.17075				1.014	8.35072	1.018	8.71975	1.023
8.218	135.213	8.119	137.304	7.719	134.285				7.723	121.003	7.836	118.107	8.022	121.629				8.562	33.1354	8.277	31.3691	8.594	33.9082				1.01	3.85667	1.027	4.34938	1.034	3.90483				1.018	9.89614	1.014	10.1616	1.017	9.20214				1.018	8.37836	1.022	8.74563	1.027
8.255	135.419	8.152	137.32	7.749	134.166				7.751	121.004	7.873	118.715	8.058	121.917				8.595	33.1243	8.309	31.3913	8.628	33.9677				1.014	3.87423	1.031	4.36409	1.038	3.91909				1.021	9.92499	1.018	10.1874	1.021	9.23359				1.022	8.40607	1.026	8.7715	1.031
8.282	135.086	8.184	137.232	7.784	134.537				7.787	121.568	7.905	118.878	8.087	121.885				8.628	33.1264	8.344	31.4849	8.664	33.9879				1.018	3.89181	1.034	4.37888	1.042	3.93329				1.025	9.9538	1.022	10.2132	1.024	9.26506				1.025	8.43385	1.029	8.79735	1.035
8.321	135.522	8.218	137.464	7.818	134.594				7.817	121.691	7.937	119.061	8.12	122.33				8.662	33.1515	8.378	31.5194	8.701	34.0521				1.021	3.90938	1.038	4.39372	1.046	3.94746				1.029	9.98254	1.026	10.2391	1.028	9.29648				1.029	8.46168	1.033	8.82317	1.039
8.353	135.45	8.254	137.548	7.853	134.727				7.851	122.027	7.967	119.392	8.153	122.542				8.7	33.1865	8.416	31.5894	8.73	34.0094				1.025	3.92699	1.042	4.40857	1.05	3.96162				1.033	10.0113	1.029	10.265	1.032	9.32781				1.033	8.48954	1.037	8.84896	1.042
8.386	135.395	8.289	137.715	7.881	134.586				7.878	122.09	8.004	119.809	8.188	122.877				8.735	33.2028	8.445	31.5842	8.771	34.1174				1.029	3.94464	1.046	4.42343	1.053	3.97581				1.036	10.0399	1.033	10.2909	1.036	9.35906				1.037	8.51745	1.041	8.87475	1.046
8.418	135.52	8.317	137.465	7.918	134.995				7.913	122.571	8.04	120.149	8.214	122.854				8.761	33.141	8.485	31.6804	8.807	34.1467				1.033	3.96237	1.049	4.43832	1.057	3.99005				1.04	10.0685	1.037	10.3169	1.039	9.39022				1.04	8.5454	1.044	8.90055	1.05
8.453	135.621	8.353	137.858	7.952	135.064				7.949	122.957	8.066	120.1	8.252	123.375				8.801	33.2446	8.519	31.7216	8.836	34.0905				1.036	3.98013	1.053	4.4532	1.061	4.00438				1.044	10.0969	1.041	10.343	1.043	9.42131				1.044	8.57336	1.048	8.92641	1.054
8.49	135.833	8.388	138.059	7.981	134.922				7.977	122.874	8.104	120.691	8.285	123.606				8.838	33.2777	8.548	31.677	8.876	34.2087				1.04	3.99791	1.057	4.46808	1.065	4.01877				1.047	10.1253	1.044	10.369	1.047	9.45232				1.048	8.60129	1.052	8.95232	1.057
8.518	135.56	8.42	137.849	8.015	135.208				8.013	123.409	8.136	120.843	8.315	123.639				8.869	33.2235	8.585	31.7986	8.909	34.1949				1.044	4.01568	1.061	4.48284	1.069	4.03323				1.051	10.1535	1.048	10.3951	1.051	9.48325				1.052	8.62917	1.056	8.97824	1.061
8.557	135.97	8.454	138.153	8.048	135.307				8.045	123.531	8.166	120.904	8.35	124.05				8.905	33.2895	8.622	31.835	8.945	34.2182				1.047	4.03344	1.065	4.49739	1.073	4.04779				1.055	10.1817	1.052	10.4212	1.054	9.51408				1.055	8.65697	1.06	9.00419	1.065
8.599	134.641	8.488	138.13	8.084	135.45				8.076	123.674	8.201	121.384	8.383	124.227				8.939	33.2703	8.658	31.8512	8.974	34.2111				1.051	4.05118	1.068	4.51169	1.076	4.0624				1.059	10.2098	1.056	10.4472	1.058	9.54485				1.059	8.68468	1.063	9.03024	1.069
8.634	133.863	8.522	138.255	8.114	135.429				8.105	123.855	8.234	121.543	8.416	124.446				8.975	33.3084	8.688	31.851	9.013	34.2833				1.055	4.06888	1.072	4.52576	1.08	4.07707				1.063	10.238	1.059	10.4731	1.062	9.57553				1.063	8.71228	1.067	9.05642	1.073
8.665	133.948	8.55	138.118	8.151	135.669				8.143	124.327	8.27	121.886	8.442	124.446				9.002	33.253	8.727	31.9134	9.053	34.3471				1.059	4.08657	1.076	4.53962	1.084	4.0918				1.066	10.2661	1.063	10.4991	1.066	9.60615				1.067	8.7398	1.071	9.08271	1.076
8.699	134.173	8.587	138.545	8.183	135.766				8.178	124.623	8.298	121.9	8.479	124.956				9.043	33.3491	8.762	31.9575	9.081	34.2642				1.062	4.10427	1.08	4.55331	1.088	4.10661				1.07	10.2942	1.067	10.525	1.069	9.63671				1.07	8.76734	1.075	9.10905	1.08
8.735	134.466	8.623	138.706	8.212	135.537				8.205	124.474	8.336	122.422	8.515	125.287				9.081	33.3591	8.79	31.8969	9.122	34.3752				1.066	4.12196	1.084	4.56693	1.092	4.12148				1.074	10.3223	1.07	10.5509	1.073	9.66725				1.074	8.79499	1.078	9.13539	1.084
8.762	134.249	8.652	138.422	8.248	135.99				8.242	124.998	8.369	122.596	8.543	125.135				9.11	33.3066	8.836	31.6832	9.155	34.3626				1.07	4.13962	1.087	4.58054	1.095	4.13643				1.077	10.3504	1.074	10.5768	1.077	9.6978				1.078	8.8228	1.082	9.16172	1.088
8.801	134.648	8.687	138.766	8.283	136.141				8.273	125.102	8.397	122.524	8.58	125.654				9.147	33.3702	8.875	31.3325	9.186	34.3388				1.073	4.15722	1.091	4.5942	1.099	4.15138				1.081	10.3785	1.078	10.6027	1.081	9.72839				1.082	8.85077	1.086	9.18808	1.092
8.832	134.609	8.72	138.753	8.317	136.06				8.305	125.187	8.432	123.022	8.611	125.656				9.181	33.3599	8.908	31.3753	9.219	34.3747				1.077	4.17473	1.095	4.60799	1.103	4.16625				1.085	10.4065	1.082	10.6286	1.084	9.75908				1.085	8.87887	1.089	9.21446	1.095
8.862	134.499	8.756	138.973	8.348	136.152				8.336	125.456	8.467	123.27	8.644	125.888				9.217	33.3697	8.938	31.4399	9.259	34.4451				1.081	4.19215	1.099	4.62195	1.107	4.18105				1.089	10.4345	1.085	10.6544	1.088	9.78988				1.089	8.90711	1.093	9.24089	1.099
8.896	134.771	8.785	138.826	8.383	136.273				8.372	125.759	8.502	123.484	8.673	125.978				9.246	33.3375	8.974	31.5184	9.297	34.4725				1.085	4.20948	1.103	4.63614	1.111	4.19582				1.093	10.4625	1.089	10.6803	1.092	9.82078				1.093	8.93544	1.097	9.26738	1.103
8.931	134.818	8.823	139.125	8.417	136.44				8.408	125.985	8.531	123.561	8.709	126.365				9.286	33.4119	9.012	31.5414	9.325	34.4115				1.088	4.22677	1.106	4.65056	1.114	4.2106				1.096	10.4905	1.093	10.7061	1.096	9.85175				1.097	8.9638	1.101	9.29391	1.107
8.967	134.885	8.858	139.274	8.446	136.286				8.434	125.889	8.568	123.911	8.745	126.716				9.323	33.4315	9.038	31.4835	9.365	34.503				1.092	4.24402	1.11	4.66521	1.118	4.22538				1.1	10.5185	1.097	10.732	1.099	9.88281				1.1	8.99211	1.105	9.32047	1.11
8.994	134.608	8.886	138.989	8.483	136.636				8.472	126.397	8.601	124.127	8.772	126.485				9.351	33.3512	9.08	31.609	9.399	34.5043				1.096	4.26124	1.114	4.68006	1.122	4.24019				1.104	10.5465	1.1	10.7579	1.103	9.91394				1.104	9.02035	1.108	9.34703	1.114
9.032	134.881	8.925	139.482	8.517	136.751				8.504	126.502	8.629	124.074	8.81	127.05				9.39	33.4494	9.115	31.624	9.431	34.4716				1.099	4.27836	1.118	4.69506	1.126	4.25511				1.108	10.5744	1.104	10.7837	1.107	9.94518				1.108	9.04846	1.112	9.37358	1.118
9.067	134.993	8.957	139.341	8.549	136.599				8.534	126.47	8.667	124.631	8.841	127.099				9.424	33.4233	9.146	31.6017	9.466	34.531				1.103	4.29534	1.121	4.71014	1.13	4.27014				1.111	10.6022	1.108	10.8094	1.11	9.97654				1.112	9.07645	1.116	9.40011	1.122
9.097	134.749	8.992	139.445	8.582	136.802				8.568	126.871	8.7	124.78	8.874	127.224				9.459	33.4213	9.182	31.6828	9.504	34.5649				1.107	4.31219	1.125	4.72524	1.133	4.28533				1.115	10.63	1.112	10.8351	1.114	10.008				1.115	9.10431	1.12	9.42663	1.126
9.133	135.083	9.021	139.359	8.618	136.931				8.6	126.989	8.735	124.924	8.904	127.411				9.489	33.4037	9.217	31.6859	9.541	34.5766				1.111	4.32891	1.129	4.74035	1.137	4.3007				1.119	10.6578	1.115	10.8606	1.118	10.0396				1.119	9.13203	1.123	9.4531	1.129
9.167	135.049	9.057	139.604	8.653	137.071				8.636	127.268	8.765	125.035	8.94	127.668				9.527	33.4482	9.255	31.7266	9.569	34.5239				1.114	4.34557	1.133	4.75542	1.141	4.31625				1.123	10.6855	1.119	10.8859	1.122	10.0711				1.123	9.15961	1.127	9.47949	1.133
9.202	135.053	9.093	139.828	8.681	136.86				8.664	127.24	8.802	125.353	8.975	127.959				9.565	33.4947	9.282	31.6712	9.611	34.6277				1.118	4.3622	1.137	4.77042	1.145	4.33196				1.126	10.7132	1.123	10.9111	1.126	10.1026				1.127	9.18709	1.131	9.50583	1.137
9.232	135.006	9.122	139.536	8.719	137.266				8.702	127.643	8.836	125.578	9.001	127.799				9.593	33.409	9.322	31.7622	9.646	34.6244				1.122	4.37885	1.14	4.78535	1.149	4.34781				1.13	10.7408	1.127	10.9361	1.129	10.1339				1.13	9.21449	1.135	9.53216	1.141
9.27	135.191	9.16	139.991	8.751	137.315				8.734	127.79	8.864	125.485	9.04	128.346				9.635	33.5134	9.359	31.7941	9.675	34.563				1.125	4.39556	1.144	4.8002	1.153	4.36379				1.134	10.7683	1.13	10.9611	1.133	10.1652				1.134	9.24186	1.138	9.55854	1.145
9.305	135.273	9.193	139.901	8.783	137.164				8.762	127.629	8.902	126.024	9.072	128.374				9.666	33.4717	9.39	31.7341	9.714	34.6668				1.129	4.41234	1.148	4.815	1.156	4.37988				1.138	10.7957	1.134	10.986	1.137	10.1963				1.138	9.26922	1.142	9.58498	1.148
9.335	134.975	9.225	139.863	8.817	137.474				8.797	128.095	8.933	126.043	9.104	128.435				9.699	33.4513	9.426	31.8078	9.748	34.6494				1.133	4.42917	1.152	4.82976	1.16	4.39605				1.141	10.823	1.138	11.011	1.14	10.2274				1.142	9.29661	1.146	9.61147	1.152
9.37	135.247	9.256	139.915	8.852	137.473				8.832	128.292	8.967	126.17	9.135	128.608				9.73	33.4469	9.46	31.7993	9.786	34.666				1.137	4.44604	1.156	4.84453	1.164	4.41228				1.145	10.8502	1.142	11.0361	1.144	10.2586				1.146	9.32407	1.15	9.63796	1.156
9.406	134.997	9.292	140.11	8.887	137.635				8.867	128.383	8.999	126.407	9.169	128.831				9.77	33.5099	9.495	31.8001	9.816	34.6457				1.14	4.46288	1.159	4.85935	1.168	4.42858				1.149	10.8774	1.145	11.0614	1.148	10.2899				1.149	9.35163	1.154	9.66444	1.16
9.447	134.119	9.33	140.377	8.915	137.392				8.896	128.443	9.035	126.651	9.207	129.195				9.81	33.5371	9.524	31.7754	9.856	34.6974				1.144	4.47969	1.163	4.87425	1.172	4.44493				1.153	10.9045	1.149	11.0867	1.152	10.3213				1.153	9.37935	1.157	9.69091	1.164
9.48	133.974	9.357	140.036	8.951	137.732				8.932	128.695	9.07	126.882	9.234	129.026				9.835	33.4325	9.567	31.8554	9.892	34.7004				1.148	4.49648	1.167	4.88927	1.175	4.4613				1.156	10.9317	1.153	11.112	1.155	10.3528				1.157	9.40723	1.161	9.71739	1.167
9.516	134.007	9.395	140.421	8.987	137.966				8.965	128.901	9.098	126.792	9.274	129.508				9.876	33.5179	9.605	31.8529	9.919	34.6213				1.151	4.51327	1.171	4.90435	1.179	4.47767				1.16	10.9589	1.156	11.1375	1.159	10.3842				1.16	9.43531	1.165	9.74392	1.171
9.552	134.181	9.427	140.387	9.017	137.697				8.993	128.743	9.135	127.216	9.305	129.52				9.908	33.4748	9.633	31.7385	9.958	34.7243				1.155	4.53011	1.174	4.91942	1.183	4.494				1.164	10.9862	1.16	11.1629	1.163	10.4157				1.164	9.46359	1.168	9.77046	1.175
9.58	133.922	9.459	140.332	9.054	138.056				9.03	129.264	9.169	127.431	9.335	129.489				9.942	33.441	9.673	31.8064	9.995	34.7359				1.159	4.547	1.178	4.93447	1.187	4.51031				1.168	11.0136	1.164	11.1884	1.167	10.4471				1.168	9.49203	1.172	9.79699	1.179
9.617	134.317	9.492	140.52	9.087	137.982				9.063	129.39	9.201	127.395	9.367	129.79				9.975	33.4306	9.706	31.7495	10.03	34.7108				1.163	4.5639	1.182	4.94951	1.191	4.52661				1.171	11.0411	1.168	11.214	1.17	10.4786				1.172	9.52057	1.176	9.82349	1.182
9.653	134.397	9.529	140.666	9.121	138.088				9.097	129.413	9.236	127.777	9.404	130.04				10.012	33.4103	9.741	31.7192	10.063	34.7178				1.166	4.58082	1.186	4.96458	1.194	4.54291				1.175	11.0685	1.171	11.2395	1.174	10.51				1.176	9.54911	1.18	9.84995	1.186
9.687	134.134	9.564	140.699	9.149	137.984				9.128	129.534	9.27	127.825	9.44	130.248				10.051	33.3961	9.772	31.6953	10.1	34.7394				1.17	4.59771	1.19	4.97971	1.198	4.55919				1.179	11.0959	1.175	11.2652	1.178	10.5415				1.179	9.57763	1.184	9.87639	1.19
9.722	134.297	9.592	140.489	9.187	138.338				9.164	129.772	9.305	128.036	9.467	130.11				10.077	33.2698	9.812	31.6706	10.136	34.7638				1.174	4.61456	1.193	4.99487	1.202	4.57547				1.183	11.1232	1.179	11.2908	1.182	10.5729				1.183	9.60612	1.187	9.9028	1.194
9.755	134.262	9.63	140.856	9.223	138.506				9.198	129.939	9.332	127.931	9.505	130.477				10.119	33.3133	9.853	31.5873	10.163	34.6879				1.177	4.63137	1.197	5.01	1.206	4.59172				1.186	11.1504	1.183	11.3165	1.185	10.6044				1.187	9.63458	1.191	9.92916	1.198
9.792	134.551	9.663	140.881	9.251	138.163				9.225	129.796	9.37	128.416	9.537	130.593				10.154	33.2156	9.88	31.4037	10.204	34.7889				1.181	4.64818	1.201	5.02506	1.21	4.60797				1.19	11.1776	1.186	11.3421	1.189	10.6357				1.19	9.66299	1.195	9.95545	1.201
9.821	134.307	9.695	140.732	9.287	138.53				9.264	130.28	9.407	128.688	9.568	130.568				10.185	33.0417	9.922	31.4094	10.24	34.7964				1.185	4.66499	1.205	5.04002	1.214	4.62422				1.194	11.2047	1.19	11.3677	1.193	10.667				1.194	9.69131	1.199	9.98167	1.205
9.862	134.799	9.73	140.983	9.32	138.48				9.296	130.342	9.436	128.464	9.601	130.892				10.221	33.0055	9.959	31.0726	10.274	34.7524				1.189	4.68184	1.209	5.05489	1.217	4.64046				1.198	11.2318	1.194	11.3933	1.197	10.6982				1.198	9.71953	1.202	10.0078	1.209
9.896	134.82	9.763	140.962	9.356	138.653				9.329	130.339	9.472	128.881	9.636	131.034				10.256	32.9276	9.992	30.9744	10.308	34.7746				1.192	4.69874	1.212	5.06971	1.221	4.6567				1.201	11.2589	1.198	11.4189	1.2	10.7292				1.202	9.74766	1.206	10.034	1.213
9.926	134.562	9.799	141.092	9.385	138.549				9.361	130.535	9.505	128.916	9.671	131.176				10.294	32.9066	10.028	31.0026	10.345	34.7957				1.196	4.71569	1.216	5.08453	1.225	4.67298				1.205	11.2859	1.201	11.4445	1.204	10.7601				1.206	9.77569	1.21	10.0602	1.217
9.963	134.918	9.829	140.986	9.423	138.798				9.397	130.701	9.54	129.159	9.7	131.135				10.321	32.801	10.064	30.9865	10.382	34.8048				1.2	4.73263	1.22	5.09934	1.229	4.68932				1.209	11.3129	1.205	11.47	1.208	10.7909				1.209	9.80363	1.214	10.0864	1.22
9.999	134.876	9.867	141.228	9.458	138.926				9.431	130.863	9.569	129.126	9.738	131.499				10.364	32.8083	10.102	31.002	10.409	34.729				1.204	4.7495	1.224	5.11416	1.233	4.70574				1.213	11.3398	1.209	11.4955	1.212	10.8216				1.213	9.83146	1.217	10.1126	1.224
10.037	134.947	9.901	141.331	9.486	138.63				9.459	130.736	9.606	129.47	9.771	131.654				10.396	32.747	10.13	30.9444	10.45	34.8387				1.207	4.76632	1.227	5.12898	1.236	4.72222				1.216	11.3666	1.213	11.5209	1.215	10.8522				1.217	9.85924	1.221	10.1388	1.228
10.068	134.74	9.929	141.032	9.526	139.107				9.495	131.111	9.644	129.74	9.8	131.494				10.426	32.6397	10.171	31.0054	10.485	34.8366				1.211	4.78306	1.231	5.14375	1.24	4.73876				1.22	11.3934	1.216	11.5464	1.219	10.8827				1.22	9.88701	1.225	10.165	1.232
10.106	134.956	9.966	141.427	9.558	138.963				9.53	131.303	9.671	129.483	9.837	131.93				10.46	32.643	10.205	30.9723	10.517	34.7803				1.215	4.79971	1.235	5.15847	1.244	4.75533				1.224	11.4201	1.22	11.5718	1.223	10.913				1.224	9.91476	1.229	10.1912	1.236
10.142	135.088	10.001	141.471	9.592	138.985				9.561	131.194	9.709	129.963	9.869	131.979				10.496	32.6146	10.235	30.8945	10.553	34.8302				1.218	4.81627	1.239	5.17315	1.248	4.77192				1.228	11.4469	1.224	11.5973	1.226	10.9432				1.228	9.94251	1.232	10.2173	1.239
10.174	134.819	10.035	141.387	9.621	138.883				9.597	131.57	9.742	129.988	9.904	132.09				10.535	32.5988	10.271	30.9268	10.59	34.8334				1.222	4.83276	1.243	5.18778	1.251	4.78856				1.231	11.4736	1.227	11.6227	1.23	10.9734				1.232	9.97024	1.236	10.2434	1.243
10.214	135.121	10.066	141.44	9.657	139.119				9.629	131.522	9.778	130.145	9.935	132.137				10.562	32.4996	10.329	29.3767	10.625	34.8422				1.226	4.84917	1.246	5.20242	1.255	4.8052				1.235	11.5004	1.231	11.6483	1.234	11.0035				1.235	9.99796	1.24	10.2693	1.247
10.249	134.928	10.102	141.545	9.695	139.358				9.663	131.707	9.807	130.13	9.972	132.412				10.602	32.0102	10.364	29.5094	10.654	34.781				1.229	4.86552	1.25	5.21709	1.259	4.82183				1.239	11.5273	1.235	11.6739	1.238	11.0337				1.239	10.0257	1.244	10.2952	1.251
10.287	134.863	10.137	141.698	9.722	139.06				9.69	131.565	9.844	130.413	10.007	132.573				10.634	30.0852	10.391	29.5405	10.692	34.8459				1.233	4.8818	1.254	5.23185	1.263	4.83847				1.243	11.5541	1.239	11.6998	1.241	11.0639				1.243	10.0535	1.247	10.3211	1.254
10.321	134.695	10.164	141.39	9.762	139.489				9.728	132.021	9.879	130.673	10.035	132.374				10.662	30.1051	10.43	29.6645	10.729	34.8756				1.237	4.89799	1.258	5.24668	1.267	4.85517				1.246	11.5808	1.243	11.7259	1.245	11.0943				1.247	10.0814	1.251	10.3469	1.258
10.362	134.791	10.203	141.882	9.794	139.399				9.765	132.246	9.908	130.467	10.069	132.745				10.698	30.2397	10.463	29.7243	10.76	34.8022				1.241	4.91409	1.262	5.26153	1.271	4.87197				1.25	11.6076	1.246	11.7521	1.249	11.1247				1.251	10.1094	1.255	10.3729	1.262
10.401	134.933	10.237	141.863	9.827	139.305				9.794	131.974	9.946	130.982	10.105	132.899				10.733	30.3249	10.491	29.7194	10.799	34.8838				1.244	4.93011	1.265	5.27639	1.274	4.8889				1.254	11.6343	1.25	11.7784	1.253	11.155				1.254	10.1375	1.259	10.3989	1.266
10.431	134.488	10.269	141.698	9.858	139.432				9.83	132.351	9.979	130.937	10.139	132.928				10.768	30.3887	10.53	29.8501	10.833	34.8421				1.248	4.94607	1.269	5.29122	1.278	4.90587				1.257	11.6612	1.254	11.8048	1.256	11.1854				1.258	10.1658	1.263	10.425	1.27
10.474	134.811	10.302	141.809	9.894	139.568				9.862	132.324	10.014	131.048	10.17	133.026				10.795	30.3872	10.565	29.8911	10.869	34.8348				1.252	4.962	1.273	5.30598	1.282	4.92281				1.261	11.6881	1.257	11.831	1.26	11.2157				1.262	10.1942	1.266	10.4512	1.273
10.511	134.487	10.337	141.846	9.932	139.752				9.896	132.505	10.043	131.038	10.207	133.208				10.834	30.4831	10.602	29.9283	10.897	34.7987				1.255	4.9779	1.277	5.32059	1.286	4.93973				1.265	11.715	1.261	11.8573	1.264	11.246				1.266	10.2226	1.27	10.4773	1.277
10.548	134.253	10.373	142.06	9.96	139.474				9.926	132.46	10.08	131.361	10.24	133.355				10.87	30.5593	10.63	29.9168	10.938	34.8717				1.259	4.99378	1.281	5.33504	1.29	4.95666				1.269	11.7419	1.265	11.8834	1.268	11.2763				1.269	10.2511	1.274	10.5036	1.281
10.583	134.325	10.401	141.802	9.998	139.767				9.962	132.744	10.118	131.688	10.269	133.201				10.897	30.5242	10.67	30.0007	10.977	34.898				1.263	5.00968	1.284	5.34936	1.294	4.9736				1.272	11.769	1.269	11.9094	1.271	11.3067				1.273	10.2794	1.278	10.5299	1.285
10.624	134.396	10.439	142.196	10.031	139.763				9.999	132.982	10.145	131.388	10.306	133.66				10.936	30.6432	10.705	30.0161	11.005	34.7852				1.267	5.02556	1.288	5.36364	1.297	4.99056				1.276	11.796	1.272	11.9353	1.275	11.3371				1.277	10.3077	1.281	10.5564	1.289
10.662	134.46	10.474	142.19	10.063	139.613				10.026	132.674	10.184	131.887	10.341	133.767				10.969	30.6482	10.733	29.9526	11.045	34.8674				1.27	5.04129	1.292	5.37794	1.301	5.00758				1.28	11.823	1.276	11.961	1.279	11.3676				1.281	10.3359	1.285	10.5829	1.292
10.691	134.131	10.503	141.943	10.098	139.898				10.064	133.148	10.216	131.821	10.374	133.676				11.003	30.6514	10.774	30.0059	11.078	34.831				1.274	5.05678	1.296	5.39232	1.305	5.02464				1.284	11.85	1.28	11.9865	1.283	11.3981				1.284	10.364	1.289	10.6093	1.296
10.732	134.388	10.54	142.315	10.135	139.949				10.097	133.119	10.25	131.852	10.405	133.823				11.034	30.6784	10.809	29.9521	11.114	34.8291				1.278	5.07202	1.299	5.40677	1.309	5.04171				1.287	11.8769	1.283	12.0119	1.286	11.4286				1.288	10.392	1.293	10.6358	1.3
10.769	134.324	10.573	142.221	10.17	139.955				10.132	133.198	10.281	132.004	10.44	133.953				11.072	30.697	10.844	29.922	11.145	34.8024				1.281	5.08707	1.303	5.42125	1.313	5.05877				1.291	11.9037	1.287	12.0373	1.29	11.4591				1.292	10.4198	1.296	10.6622	1.304
10.803	134.046	10.609	142.333	10.198	139.822				10.162	133.193	10.319	132.231	10.477	134.246				11.108	30.7167	10.876	29.9028	11.184	34.8404				1.285	5.10201	1.307	5.43573	1.316	5.07577				1.295	11.9304	1.291	12.0625	1.294	11.4895				1.296	10.4476	1.3	10.6885	1.307
10.843	134.156	10.637	142.16	10.237	140.148				10.198	133.425	10.357	132.477	10.505	134.011				11.134	30.6293	10.915	29.8951	11.223	34.8721				1.289	5.11688	1.311	5.45019	1.32	5.09269				1.299	11.9571	1.295	12.0877	1.298	11.5198				1.299	10.4753	1.304	10.7149	1.311
10.899	132.898	10.675	142.424	10.271	140.169				10.234	133.661	10.383	132.174	10.544	134.423				11.173	30.6848	10.951	29.8601	11.249	34.7618				1.293	5.13175	1.315	5.46459	1.324	5.10953				1.302	11.9837	1.298	12.1129	1.301	11.5501				1.303	10.503	1.308	10.7412	1.315
10.939	132.736	10.712	142.623	10.302	139.977				10.263	133.402	10.422	132.647	10.577	134.5				11.208	30.6641	10.978	29.764	11.291	34.8406				1.296	5.1467	1.318	5.47892	1.328	5.12633				1.306	12.0102	1.302	12.138	1.305	11.5804				1.307	10.5305	1.311	10.7675	1.319
10.97	132.606	10.741	142.276	10.338	140.265				10.302	133.893	10.455	132.695	10.608	134.374				11.24	30.5844	11.017	29.7933	11.335	33.579				1.3	5.16174	1.322	5.49316	1.332	5.14311				1.31	12.0368	1.306	12.1631	1.309	11.6107				1.311	10.5582	1.315	10.7938	1.323
11.01	132.922	10.779	142.667	10.372	140.207				10.334	133.79	10.489	132.666	10.643	134.73				11.275	30.5907	11.053	29.7334	11.367	33.6288				1.304	5.17689	1.326	5.50732	1.335	5.1599				1.314	12.0633	1.31	12.1882	1.313	11.6411				1.314	10.5859	1.319	10.8201	1.326
11.046	133.107	10.812	142.569	10.408	140.286				10.367	133.819	10.523	132.892	10.678	134.728				11.31	30.5426	11.088	29.6471	11.399	33.6858				1.307	5.19213	1.33	5.52142	1.339	5.17672				1.317	12.0898	1.313	12.2132	1.316	11.6714				1.318	10.6137	1.323	10.8462	1.33
11.076	132.905	10.845	142.496	10.439	140.208				10.396	133.816	10.558	132.994	10.714	134.94				11.347	30.5169	11.122	29.6457	11.435	33.7574				1.311	5.20749	1.334	5.53552	1.343	5.19359				1.321	12.1163	1.317	12.2382	1.32	11.7017				1.322	10.6416	1.326	10.8723	1.334
11.113	133.37	10.874	142.452	10.476	140.376				10.433	134.068	10.595	133.183	10.742	134.761				11.373	30.3991	11.16	29.5955	11.472	33.8345				1.315	5.22297	1.338	5.54966	1.347	5.21049				1.325	12.1426	1.321	12.2632	1.324	11.7319				1.326	10.6695	1.33	10.8983	1.338
11.147	133.425	10.913	142.778	10.512	140.472				10.472	134.348	10.623	133.011	10.78	135.103				11.432	29.4927	11.195	29.4913	11.499	33.7852				1.319	5.23858	1.341	5.56383	1.351	5.22744				1.329	12.1688	1.325	12.2883	1.328	11.7619				1.329	10.6975	1.334	10.9243	1.342
11.184	133.607	10.949	142.855	10.541	140.13				10.499	134.026	10.663	133.469	10.815	135.284				11.47	29.4222	11.223	29.4004	11.54	33.8958				1.322	5.2543	1.345	5.57805	1.355	5.24443				1.332	12.1949	1.328	12.3133	1.331	11.7917				1.333	10.7255	1.338	10.9502	1.345
11.214	133.599	10.977	142.503	10.579	140.507				10.538	134.525	10.697	133.496	10.845	135.104				11.499	29.37	11.263	29.4536	11.571	33.8543				1.326	5.27007	1.349	5.59226	1.358	5.26142				1.336	12.221	1.332	12.3384	1.335	11.8211				1.337	10.7535	1.341	10.9762	1.349
11.252	133.829	11.014	142.84	10.615	140.506				10.57	134.412	10.728	133.38	10.882	135.506				11.535	29.4198	11.302	29.4422	11.603	33.8278				1.33	5.28586	1.353	5.6064	1.362	5.27839				1.34	12.247	1.336	12.3635	1.339	11.8504				1.341	10.7814	1.345	11.0022	1.353
11.288	133.989	11.045	142.745	10.649	140.305				10.602	134.375	10.762	133.624	10.916	135.44				11.568	29.3985	11.333	29.3427	11.634	33.8397				1.333	5.30162	1.356	5.62048	1.366	5.29533				1.344	12.273	1.34	12.3886	1.343	11.8795				1.344	10.8094	1.349	11.0282	1.357
11.315	133.723	11.078	142.668	10.683	140.399				10.634	134.542	10.796	133.731	10.951	135.57				11.605	29.4161	11.369	29.3681	11.672	33.8752				1.337	5.31733	1.36	5.63449	1.37	5.31229				1.347	12.2989	1.343	12.4137	1.346	11.9085				1.348	10.8373	1.353	11.0542	1.36
11.353	134.231	11.109	142.776	10.719	140.357				10.671	134.725	10.834	133.938	10.979	135.469				11.632	29.3582	11.404	29.3218	11.711	33.9155				1.341	5.33303	1.364	5.64843	1.374	5.3293				1.351	12.3248	1.347	12.4388	1.35	11.9376				1.352	10.8651	1.357	11.0803	1.364
11.389	134.313	11.147	142.953	10.757	140.39				10.708	134.918	10.862	133.779	11.017	135.829				11.674	29.4253	11.441	29.3047	11.738	33.8453				1.345	5.34872	1.368	5.66227	1.377	5.34638				1.355	12.3506	1.351	12.4638	1.354	11.9668				1.356	10.8929	1.36	11.1063	1.368
11.422	134.247	11.183	142.969	10.788	139.773				10.735	134.601	10.901	134.128	11.054	136.056				11.709	29.4076	11.474	29.0988	11.78	33.9316				1.348	5.3644	1.371	5.67604	1.381	5.36356				1.359	12.3763	1.354	12.4887	1.357	11.996				1.359	10.9206	1.364	11.1322	1.372
11.455	134.408	11.21	142.714	10.835	139.786				10.774	135.049	10.935	134.241	11.083	135.763				11.737	29.3103	11.515	29.0924	11.811	33.8979				1.352	5.38004	1.375	5.68982	1.385	5.38079				1.362	12.4018	1.358	12.5134	1.361	12.0254				1.363	10.9483	1.368	11.1581	1.376
11.49	134.528	11.248	143.066	10.876	139.398				10.807	135.096	10.964	134.018	11.12	136.156				11.775	29.3459	11.553	29.0885	11.843	33.8641				1.356	5.39569	1.379	5.70369	1.389	5.39809				1.366	12.4273	1.362	12.5381	1.365	12.0548				1.367	10.976	1.372	11.1839	1.379
11.524	134.688	11.281	142.999	10.911	138.892				10.84	134.981	11.001	134.409	11.15	136.037				11.809	29.3127	11.582	28.9916	11.878	33.8986				1.359	5.41137	1.383	5.71769	1.393	5.41545				1.37	12.4527	1.366	12.5628	1.369	12.0844				1.371	11.0037	1.375	11.2095	1.383
11.551	134.499	11.312	142.825	10.949	138.772				10.874	135.225	11.036	134.489	11.186	136.21				11.844	29.2968	11.621	29.0381	11.916	33.9064				1.363	5.42709	1.387	5.73177	1.396	5.43282				1.374	12.4782	1.37	12.5874	1.373	12.114				1.374	11.0314	1.379	11.2351	1.387
11.591	134.965	11.347	143.114	10.995	137.837				10.909	135.268	11.072	134.533	11.216	136.214				11.875	29.2573	11.657	28.9791	11.954	33.9257				1.367	5.44286	1.39	5.74588	1.4	5.45017				1.377	12.5038	1.373	12.6121	1.376	12.1437				1.378	11.0592	1.383	11.2607	1.391
11.627	135.089	11.38	143.04	11.044	136.94				10.946	135.418	11.103	134.552	11.255	136.514				11.912	29.2358	11.693	28.9489	11.98	33.8475				1.371	5.45866	1.394	5.76	1.404	5.46748				1.381	12.5295	1.377	12.6368	1.38	12.1732				1.382	11.087	1.386	11.2863	1.395
11.656	134.826	11.416	143.18	11.108	133.685				10.975	135.257	11.139	134.702	11.291	136.603				11.95	29.2264	11.722	28.8807	12.021	33.9078				1.374	5.47448	1.398	5.77417	1.408	5.48475				1.385	12.5553	1.381	12.6615	1.384	12.2027				1.386	11.1148	1.39	11.3119	1.398
11.692	135.15	11.444	142.975	11.192	130.291				11.015	135.638	11.174	134.925	11.318	136.349				11.978	29.1042	11.762	28.8691	12.057	33.9108				1.378	5.49029	1.402	5.78839	1.412	5.50201				1.389	12.5811	1.385	12.6862	1.388	12.2322				1.389	11.1427	1.394	11.3375	1.402
11.725	135.145	11.482	143.252	11.229	129.901				11.048	135.667	11.203	134.68	11.358	136.811				12.02	29.0525	11.8	28.8344	12.088	33.8473				1.382	5.5061	1.406	5.8027	1.415	5.51926				1.393	12.607	1.388	12.7108	1.391	12.2615				1.393	11.1707	1.398	11.3631	1.406
11.76	135.306	11.516	143.246	11.261	129.563				11.079	135.493	11.242	135.172	11.391	136.775				12.068	28.1274	11.83	28.7223	12.125	33.8879				1.385	5.52191	1.409	5.81708	1.419	5.53649				1.396	12.6329	1.392	12.7354	1.395	12.2907				1.397	11.1987	1.402	11.3888	1.41
11.788	135.157	11.543	142.917	11.302	129.815				11.113	135.74	11.276	135.162	11.424	136.771				12.101	27.9942	11.871	28.747	12.16	33.8597				1.389	5.53771	1.413	5.83151	1.423	5.55372				1.4	12.6588	1.396	12.7599	1.399	12.3198				1.401	11.2268	1.405	11.4144	1.414
11.826	135.446	11.579	143.272	11.339	129.259				11.148	135.818	11.309	135.059	11.457	136.901				12.125	26.8867	11.906	28.6551	12.196	33.8438				1.393	5.55346	1.417	5.846	1.427	5.57095				1.404	12.6848	1.399	12.7843	1.402	12.3487				1.405	11.2549	1.409	11.44	1.417
11.862	135.579	11.614	143.318	11.398	126.143				11.184	135.96	11.341	135.245	11.492	136.98				12.163	26.8956	11.942	28.6232	12.226	33.7972				1.397	5.56914	1.421	5.86052	1.431	5.58823				1.407	12.7109	1.403	12.8087	1.406	12.3774				1.408	11.2831	1.413	11.4657	1.421
11.893	135.353	11.649	143.278	11.433	122.434				11.215	135.864	11.378	135.367	11.53	137.199				12.202	26.998	11.972	28.545	12.266	33.8304				1.4	5.58473	1.425	5.87508	1.435	5.60557				1.411	12.7369	1.407	12.8331	1.41	12.4059				1.412	11.3113	1.417	11.4913	1.425
11.929	135.679	11.679	143.194	11.48	121.217				11.253	136.096	11.414	135.541	11.558	136.997				12.227	26.9882	12.012	28.5162	12.301	33.8112				1.404	5.60023	1.428	5.88965	1.438	5.62299				1.415	12.7629	1.411	12.8575	1.414	12.4343				1.416	11.3395	1.42	11.5168	1.429
11.963	135.618	11.715	143.339	11.516	121.135				11.288	136.222	11.444	135.354	11.597	137.379				12.267	27.1189	12.062	28.1837	12.332	33.7079				1.408	5.61566	1.432	5.90425	1.442	5.64043				1.419	12.7889	1.414	12.882	1.417	12.4627				1.42	11.3677	1.424	11.5424	1.432
11.996	135.591	11.749	143.377	11.557	121.342				11.316	135.951	11.482	135.698	11.63	137.372				12.299	27.1419	12.09	28.0646	12.368	33.7472				1.411	5.631	1.436	5.91884	1.446	5.65787				1.422	12.8148	1.418	12.9066	1.421	12.4909				1.423	11.3959	1.428	11.5679	1.436
12.025	135.494	11.777	143.101	11.586	121.281				11.353	136.305	11.516	135.764	11.661	137.221				12.33	27.1428	12.133	28.124	12.404	33.7155				1.415	5.64625	1.44	5.93347	1.45	5.67525				1.426	12.8406	1.422	12.9313	1.425	12.5193				1.427	11.424	1.432	11.5936	1.44
12.062	135.752	11.814	143.488	11.626	121.652				11.388	136.374	11.549	135.673	11.697	137.53				12.364	27.2234	12.166	28.0366	12.44	33.6881				1.419	5.66144	1.444	5.94809	1.454	5.69256				1.43	12.8663	1.426	12.9559	1.429	12.5477				1.431	11.4521	1.435	11.6192	1.444
12.1	135.946	11.848	143.459	11.662	121.854				11.423	136.355	11.584	135.942	11.732	137.601				12.402	27.2729	12.202	27.9494	12.472	33.6479				1.423	5.67661	1.447	5.96267	1.458	5.70979				1.434	12.892	1.429	12.9806	1.432	12.5763				1.435	11.4801	1.439	11.6449	1.448
12.128	135.535	11.883	143.359	11.691	121.726				11.455	136.406	11.619	135.922	11.77	137.718				12.438	27.3073	12.235	27.8848	12.51	33.6405				1.426	5.69178	1.451	5.97715	1.461	5.72698				1.438	12.9177	1.433	13.0052	1.436	12.6049				1.438	11.5081	1.443	11.6706	1.451
12.167	135.91	11.913	143.334	11.728	122.232				11.491	136.472	11.655	136.107	11.798	137.575				12.465	27.2721	12.279	27.7177	12.546	33.6326				1.43	5.707	1.455	5.9916	1.465	5.74418				1.441	12.9432	1.437	13.0298	1.44	12.6337				1.442	11.536	1.447	11.6963	1.455
12.198	135.599	11.95	143.474	11.765	122.395				11.527	136.687	11.683	135.918	11.837	137.877				12.504	27.3554	12.321	27.6342	12.574	33.5423				1.434	5.72227	1.459	6.00603	1.469	5.76143				1.445	12.9688	1.441	13.0542	1.444	12.6625				1.446	11.5638	1.451	11.7221	1.459
12.232	135.46	11.983	143.501	11.799	122.446				11.555	136.426	11.722	136.258	11.871	137.96				12.539	27.3879	12.346	27.4944	12.613	33.5866				1.437	5.73759	1.462	6.0205	1.473	5.7787				1.449	12.9943	1.444	13.0786	1.447	12.6913				1.45	11.5916	1.454	11.748	1.463
12.262	135.332	12.011	143.219	11.83	122.536				11.594	136.878	11.76	136.452	11.9	137.688				12.568	27.3433	12.387	27.5439	12.648	33.5638				1.441	5.75295	1.466	6.03498	1.477	5.79597				1.452	13.0197	1.448	13.1029	1.451	12.7201				1.453	11.6193	1.458	11.774	1.467
12.3	135.226	12.05	143.587	11.867	122.74				11.629	136.811	11.789	136.155	11.938	138.159				12.607	27.4244	12.421	27.4855	12.682	33.5028				1.445	5.76829	1.47	6.0495	1.48	5.81324				1.456	13.0452	1.452	13.1273	1.455	12.7488				1.457	11.647	1.462	11.8	1.47
12.341	134.847	12.083	143.393	11.903	122.95				11.659	136.693	11.827	136.552	11.973	138.151				12.641	27.4052	12.457	27.4089	12.716	33.4798				1.449	5.7836	1.474	6.06411	1.484	5.83052				1.46	13.0706	1.456	13.1517	1.459	12.7775				1.461	11.6747	1.466	11.826	1.474
12.38	131.089	12.117	143.101	11.931	122.778				11.694	136.893	11.86	136.454	12.008	138.161				12.677	27.3815	12.491	27.3907	12.751	33.4284				1.452	5.79885	1.478	6.07882	1.488	5.84782				1.464	13.096	1.459	13.1761	1.462	12.8062				1.465	11.7024	1.469	11.852	1.478
12.408	127.416	12.148	143.113	11.97	123.281				11.73	136.992	11.896	136.569	12.037	138.089				12.707	27.3084	12.529	27.3425	12.789	33.4486				1.456	5.81405	1.481	6.09364	1.492	5.86515				1.468	13.1213	1.463	13.2005	1.466	12.8349				1.468	11.7302	1.473	11.8779	1.482
12.464	123.76	12.185	143.042	12.007	123.431				11.766	137.128	11.924	136.477	12.073	138.288				12.747	27.2379	12.571	27.115	12.816	33.3353				1.46	5.82918	1.485	6.1085	1.496	5.88251				1.471	13.1467	1.467	13.2249	1.47	12.8636				1.472	11.7579	1.477	11.9038	1.485
12.499	123.329	12.222	142.804	12.038	123.225				11.796	136.935	11.964	136.799	12.11	138.508				12.783	27.2059	12.664	24.2591	12.858	33.3839				1.463	5.84422	1.489	6.12333	1.499	5.89985				1.475	13.1721	1.47	13.2493	1.474	12.8924				1.476	11.7856	1.481	11.9297	1.489
12.531	123.325	12.251	142.416	12.071	123.492				11.834	137.234	12	136.914	12.138	138.21				12.81	27.1024	12.732	21.8021	12.894	33.3183				1.467	5.85918	1.493	6.1381	1.503	5.91722				1.479	13.1975	1.474	13.2737	1.477	12.9211				1.48	11.8133	1.484	11.9555	1.493
12.562	123.515	12.287	142.698	12.107	123.567				11.869	137.305	12.029	136.658	12.176	138.689				12.849	27.1413	12.764	21.8371	12.924	33.109				1.471	5.87411	1.497	6.15279	1.507	5.93465				1.483	13.2229	1.478	13.2981	1.481	12.9498				1.483	11.841	1.488	11.9813	1.497
12.597	123.671	12.321	142.741	12.144	123.75				11.901	137.153	12.067	137.014	12.21	138.646				12.885	27.0987	12.794	21.8989	12.961	32.8937				1.475	5.88902	1.5	6.16741	1.511	5.95218				1.486	13.2483	1.482	13.3226	1.485	12.9785				1.487	11.8685	1.492	12.007	1.501
12.634	123.889	12.353	142.489	12.173	123.586				11.936	137.413	12.101	136.984	12.242	138.534				12.921	27.0534	12.828	22.0083	12.998	32.5449				1.478	5.90394	1.504	6.18199	1.515	5.96982				1.49	13.2737	1.485	13.3471	1.489	13.0073				1.491	11.896	1.496	12.0328	1.504
12.662	123.692	12.387	142.556	12.213	123.931				11.971	137.364	12.135	136.993	12.277	138.742				12.952	27.0289	12.862	22.1101	13.035	32.4811				1.482	5.91889	1.508	6.19657	1.518	5.98757				1.494	13.299	1.489	13.3717	1.492	13.0361				1.495	11.9234	1.499	12.0584	1.508
12.701	124.135	12.42	142.289	12.248	123.984				12.007	137.513	12.167	137.093	12.312	138.781				12.99	26.9988	12.899	22.2239	13.064	32.4028				1.486	5.93392	1.512	6.21121	1.522	6.00537				1.497	13.3243	1.493	13.3964	1.496	13.0648				1.498	11.9506	1.503	12.0841	1.512
12.734	124.06	12.451	140.986	12.281	123.786				12.036	137.342	12.204	137.254	12.349	138.979				13.025	26.9527	12.927	22.2614	13.103	32.423				1.489	5.94902	1.516	6.22591	1.526	6.02323				1.501	13.3495	1.497	13.4212	1.5	13.0935				1.502	11.9779	1.507	12.1096	1.516
12.768	123.729	12.48	140.218	12.316	123.996				12.074	137.633	12.241	137.384	12.376	138.703				13.052	26.8583	12.968	22.3655	13.139	32.4183				1.493	5.96417	1.519	6.24068	1.53	6.04115				1.505	13.3747	1.5	13.446	1.503	13.1221				1.506	12.005	1.511	12.1351	1.52
12.818	120.06	12.517	140.442	12.352	123.971				12.111	137.827	12.269	137.147	12.415	139.088				13.093	26.9158	13.003	22.4094	13.17	32.3471				1.497	5.97936	1.523	6.25554	1.534	6.05908				1.509	13.4	1.504	13.4709	1.507	13.1508				1.51	12.0322	1.515	12.1606	1.523
12.852	116.333	12.553	140.54	12.387	123.98				12.14	137.483	12.309	137.574	12.449	139.149				13.129	26.8757	13.032	22.3899	13.209	32.3457				1.501	5.99458	1.527	6.27047	1.537	6.077				1.512	13.4252	1.508	13.4957	1.511	13.1794				1.513	12.0594	1.518	12.186	1.527
12.901	112.676	12.58	140.158	12.415	123.801				12.179	137.892	12.343	137.535	12.482	139.025				13.161	26.7806	13.068	22.502	13.243	32.217				1.504	6.00985	1.531	6.28543	1.541	6.09493				1.516	13.4504	1.512	13.5205	1.515	13.2081				1.517	12.0866	1.522	12.2115	1.531
12.955	110.479	12.615	140.471	12.455	124.123				12.212	137.747	12.375	137.4	12.518	139.254				13.195	26.7731	13.104	22.531	13.28	32.1745				1.508	6.02517	1.534	6.30036	1.545	6.11286				1.52	13.4757	1.515	13.5452	1.518	13.2366				1.521	12.1139	1.526	12.237	1.535
12.989	110.251	12.647	140.399	12.492	124.159				12.247	137.828	12.409	137.619	12.552	139.246				13.241	25.904	13.142	22.5755	13.309	32.1199				1.512	6.04054	1.538	6.31527	1.549	6.13083				1.524	13.501	1.519	13.5699	1.522	13.2651				1.525	12.1413	1.529	12.2626	1.539
13.022	110.518	12.681	140.462	12.531	123.174				12.277	137.77	12.445	137.66	12.587	139.315				13.274	25.9377	13.171	22.5887	13.349	32.1581				1.516	6.05591	1.542	6.33014	1.553	6.14883				1.527	13.5263	1.523	13.5945	1.526	13.2935				1.528	12.1686	1.533	12.2883	1.542
13.057	110.735	12.708	140.27	12.591	121.954				12.316	138.058	12.483	137.894	12.615	139.14				13.301	25.9184	13.211	22.3688	13.389	32.1728				1.519	6.07125	1.546	6.34501	1.557	6.16688				1.531	13.5516	1.527	13.619	1.53	13.3219				1.532	12.1959	1.537	12.3141	1.546
13.091	111.048	12.744	140.473	12.637	120.814				12.353	138.188	12.512	137.645	12.655	139.583				13.343	26.0226	13.247	22.3145	13.415	32.071				1.523	6.08654	1.549	6.35991	1.56	6.18497				1.535	13.5768	1.53	13.6435	1.533	13.3503				1.536	12.2233	1.541	12.34	1.55
13.116	111.01	12.78	140.595	12.671	120.875				12.381	137.878	12.552	137.978	12.692	139.649				13.379	26.0491	13.275	22.2267	13.457	32.1472				1.527	6.10175	1.553	6.37486	1.564	6.20316				1.539	13.6021	1.534	13.6682	1.537	13.3786				1.54	12.2506	1.544	12.3659	1.554
13.154	111.604	12.807	140.142	12.7	120.761				12.419	138.227	12.587	138.01	12.721	139.365				13.406	25.9748	13.316	22.2781	13.49	32.0994				1.53	6.11693	1.557	6.38987	1.568	6.22144				1.542	13.6273	1.538	13.693	1.541	13.4069				1.543	12.2778	1.548	12.3917	1.558
13.189	111.912	12.844	140.438	12.738	121.02				12.452	138.202	12.616	137.762	12.758	139.7				13.445	26.0393	13.351	22.2349	13.524	32.0605				1.534	6.13213	1.561	6.40494	1.572	6.2398				1.546	13.6524	1.541	13.7178	1.545	13.4351				1.547	12.305	1.552	12.4175	1.561
13.22	111.844	12.876	140.11	12.776	121.168				12.487	138.156	12.652	138.099	12.791	139.631				13.478	26.0046	13.385	22.1928	13.556	32.0555				1.538	6.14739	1.565	6.42002	1.576	6.25816				1.55	13.6774	1.545	13.7427	1.548	13.4632				1.551	12.3321	1.556	12.4433	1.565
13.252	112.231	12.91	139.86	12.804	120.734				12.52	138.28	12.688	138.174	12.826	139.677				13.514	25.975	13.417	22.1876	13.596	32.0665				1.541	6.16269	1.568	6.43511	1.579	6.2765				1.554	13.7022	1.549	13.7675	1.552	13.4913				1.555	12.3591	1.56	12.4691	1.569
13.285	112.397	12.938	139.528	12.844	120.684				12.557	138.399	12.725	138.207	12.856	139.625				13.55	25.5918	13.457	22.173	13.635	32.0309				1.545	6.17804	1.572	6.4502	1.583	6.29476				1.557	13.727	1.553	13.7924	1.556	13.5195				1.558	12.3861	1.563	12.4949	1.573
13.32	112.7	12.99	136.669	12.88	120.119				12.593	138.512	12.754	138.111	12.894	139.92				13.596	25.3854	13.494	22.1573	13.662	31.88				1.549	6.19346	1.576	6.46528	1.587	6.31293				1.561	13.7518	1.556	13.8172	1.56	13.5477				1.562	12.413	1.567	12.5207	1.576
13.348	112.697	13.023	132.764	12.927	118.017				12.621	138.26	12.792	138.332	12.931	140.067				13.63	24.192	13.522	22.0744	13.702	31.9063				1.553	6.20894	1.58	6.48039	1.591	6.33099				1.565	13.7766	1.56	13.842	1.563	13.5759				1.566	12.44	1.571	12.5463	1.58
13.385	113.126	13.047	128.802	12.983	114.565				12.661	138.652	12.828	138.43	12.959	139.71				13.656	23.2756	13.563	22.109	13.739	31.8496				1.556	6.22447	1.584	6.49553	1.595	6.34893				1.569	13.8014	1.564	13.8667	1.567	13.6041				1.57	12.4669	1.575	12.5719	1.584
13.42	113.382	13.069	124.892	13.047	111.468				12.695	138.619	12.856	138.162	12.998	140.164				13.695	23.3865	13.597	22.0765	13.77	31.747				1.56	6.24005	1.587	6.51072	1.598	6.36677				1.572	13.8262	1.568	13.8914	1.571	13.6324				1.573	12.4938	1.578	12.5973	1.588
13.449	113.202	13.092	121.125	13.087	111.154				12.728	138.449	12.894	138.591	13.03	140.03				13.755	22.0879	13.631	22.0231	13.806	31.7284				1.564	6.25567	1.591	6.52592	1.602	6.38455				1.576	13.8512	1.571	13.916	1.575	13.6605				1.577	12.5209	1.582	12.6227	1.592
13.485	113.629	13.132	118.786	13.117	110.721				12.762	138.689	12.931	138.655	13.065	140.037				13.786	22.1673	13.666	22.0214	13.844	31.5815				1.568	6.27132	1.595	6.54112	1.606	6.40232				1.58	13.8762	1.575	13.9405	1.578	13.6887				1.581	12.548	1.586	12.6479	1.595
13.516	113.642	13.165	118.912	13.157	110.961				12.797	138.688	12.964	138.483	13.098	140.162				13.815	22.2772	13.703	21.9879	13.881	31.4361				1.571	6.28701	1.599	6.55628	1.61	6.42007				1.584	13.9014	1.579	13.9649	1.582	13.7167				1.585	12.5752	1.59	12.673	1.599
13.551	113.881	13.198	118.933	13.191	110.786				12.836	138.875	12.996	138.599	13.133	140.222				13.853	22.4435	13.742	21.9749	13.91	31.3237				1.575	6.30273	1.603	6.57138	1.614	6.4378				1.587	13.9265	1.583	13.9893	1.586	13.7447				1.588	12.6025	1.593	12.698	1.603
13.579	113.818	13.233	119.083	13.226	110.721				12.865	138.632	13.033	138.724	13.171	140.435				13.892	22.5971	13.769	21.9179	13.952	31.329				1.579	6.3185	1.606	6.58637	1.617	6.45551				1.591	13.9516	1.586	14.0135	1.59	13.7726				1.592	12.6298	1.597	12.7229	1.607
13.616	114.146	13.26	118.824	13.257	110.766				12.902	138.855	13.069	138.835	13.199	140.156				13.917	22.6269	13.811	21.9357	13.987	31.2792				1.582	6.33429	1.61	6.60126	1.621	6.47323				1.595	13.9766	1.59	14.0376	1.593	13.8004				1.596	12.6572	1.601	12.7477	1.61
13.65	114.299	13.297	118.619	13.292	110.921				12.937	138.913	13.098	138.583	13.239	140.544				13.958	22.7834	13.849	21.9191	14.017	31.1462				1.586	6.35006	1.614	6.61608	1.625	6.49101				1.599	14.0016	1.594	14.0618	1.597	13.8282				1.6	12.6845	1.605	12.7726	1.614
13.681	113.938	13.336	117.093	13.331	111.144				12.967	138.659	13.138	138.979	13.273	140.488				13.988	22.8143	13.879	21.8389	14.055	31.1547				1.59	6.36578	1.618	6.6309	1.629	6.50885				1.602	14.0264	1.597	14.086	1.601	13.8559				1.603	12.7118	1.609	12.7975	1.618
13.719	114.142	13.37	114.421	13.36	110.814				13.003	138.983	13.171	138.962	13.302	140.238				14.024	22.7893	13.918	21.8656	14.09	31.0923				1.594	6.38145	1.621	6.64571	1.633	6.52677				1.606	14.0511	1.601	14.1102	1.604	13.8836				1.607	12.7391	1.612	12.8224	1.622
13.753	113.954	13.407	114.522	13.401	111.105				13.04	139.043	13.206	138.878	13.335	140.481				14.057	22.8109	13.953	21.8033	14.129	31.0587				1.597	6.39707	1.625	6.66052	1.637	6.54477				1.61	14.0758	1.605	14.1344	1.608	13.9113				1.611	12.7662	1.616	12.8474	1.626
		13.44	114.343	13.434	110.965				13.076	139.026	13.239	139.019	13.372	140.628				14.096	22.7903	13.99	21.7691	14.158	31.0018				1.601	6.41264	1.629	6.67533	1.64	6.56284				1.614	14.1003	1.609	14.1587	1.612	13.939				1.615	12.7934	1.62	12.8724	1.629
		13.475	114.467	13.467	110.81				13.107	138.942	13.275	139.084	13.41	140.784				14.139	22.752	14.018	21.715	14.199	30.9852				1.605	6.42813	1.633	6.69015	1.644	6.58093				1.617	14.1247	1.612	14.1829	1.616	13.9667				1.618	12.8205	1.623	12.8974	1.633
		13.502	114.384	13.5	110.993				13.144	139.104	13.311	139.129	13.438	140.523				14.166	22.6199	14.061	21.696	14.235	30.9107				1.608	6.4435	1.637	6.70501	1.648	6.59899				1.621	14.1491	1.616	14.2072	1.619	13.9944				1.622	12.8476	1.627	12.9224	1.637
		13.54	114.68	13.536	111.177				13.179	139.179	13.338	138.903	13.477	140.861				14.23	21.896	14.099	21.6301	14.263	30.7433				1.612	6.45876	1.64	6.71992	1.652	6.617				1.625	14.1733	1.62	14.2315	1.623	14.022				1.626	12.8747	1.631	12.9474	1.641
		13.577	114.521	13.575	111.331				13.208	138.9	13.377	139.296	13.51	140.81				14.287	20.5419	14.128	21.5154	14.307	30.5465				1.616	6.47394	1.644	6.73487	1.656	6.63497				1.629	14.1975	1.624	14.2558	1.627	14.0494				1.63	12.9018	1.635	12.9723	1.645
		13.604	114.097	13.601	111.158				13.246	139.316	13.414	139.413	13.541	140.653				14.328	19.5044	14.174	20.1493	14.344	30.4958				1.62	6.48906	1.648	6.74978	1.66	6.65289				1.632	14.2216	1.627	14.28	1.631	14.0767				1.633	12.9288	1.638	12.9973	1.648
		13.64	114.361	13.64	111.499				13.284	139.382	13.446	139.156	13.576	140.951				14.379	18.0938	14.206	20.1717	14.378	30.4324				1.623	6.50416	1.652	6.76462	1.663	6.67074				1.636	14.2458	1.631	14.3043	1.634	14.1038				1.637	12.9558	1.642	13.0223	1.652
		13.672	114.257	13.672	111.545				13.316	139.151	13.481	139.429	13.611	140.976				14.414	18.12	14.241	20.2404	14.41	30.3745				1.627	6.51928	1.656	6.77938	1.667	6.68856				1.64	14.2699	1.635	14.3284	1.638	14.1308				1.641	12.9829	1.646	13.0473	1.656
		13.707	114.299	13.704	111.48				13.349	139.304	13.515	139.347	13.648	141.077				14.45	18.1634	14.271	20.3001	14.448	30.3118				1.631	6.53443	1.659	6.7941	1.671	6.70629				1.644	14.2941	1.639	14.3524	1.642	14.1576				1.645	13.0099	1.65	13.0723	1.66
		13.736	114.179	13.739	111.664				13.385	139.348	13.551	139.454	13.676	140.853				14.477	18.1672	14.31	20.3543	14.485	30.2836				1.634	6.54958	1.663	6.80879	1.675	6.72393				1.647	14.3183	1.642	14.3763	1.646	14.1843				1.648	13.0369	1.654	13.0973	1.664
		13.772	114.235	13.775	111.577				13.421	139.469	13.58	139.297	13.715	141.189				14.518	18.2628	14.348	20.3438	14.513	30.1682				1.638	6.56468	1.667	6.82348	1.679	6.74147				1.651	14.3425	1.646	14.4	1.649	14.2109				1.652	13.0639	1.657	13.1222	1.667
									13.45	139.232	13.619	139.604	13.748	141.181				14.55	18.2865	14.374	20.2814	14.556	30.1785				1.642	6.57971	1.671	6.83819	1.682	6.75895				1.655	14.3666	1.65	14.4236	1.653	14.2374				1.656	13.0909	1.661	13.1471	1.671
									13.489	139.583	13.656	139.748	13.777	140.957				14.58	18.2746	14.417	20.3269	14.594	30.1192				1.646	6.59463	1.675	6.85292	1.686	6.7764				1.659	14.3907	1.653	14.4471	1.657	14.2639				1.66	13.118	1.665	13.172	1.675
									13.523	139.583	13.686	139.403	13.816	141.339				14.616	18.2028	14.451	20.3014	14.625	29.9612				1.649	6.60945	1.678	6.86766	1.69	6.79387				1.662	14.4148	1.657	14.4705	1.661	14.2904				1.663	13.1451	1.669	13.1968	1.679
									13.557	139.453	13.723	139.752	13.849	141.288				14.656	17.863	14.485	20.2718	14.661	29.9305				1.653	6.62423	1.682	6.88241	1.694	6.81139				1.666	14.439	1.661	14.4939	1.664	14.3171				1.667	13.1723	1.672	13.2216	1.682
									13.591	139.622	13.756	139.644	13.885	141.339				14.694	17.8431	14.519	20.2874	14.699	29.8439				1.657	6.63901	1.686	6.89713	1.698	6.8289				1.67	14.4632	1.665	14.5172	1.668	14.3439				1.671	13.1995	1.676	13.2462	1.686
									13.628	139.636	13.79	139.686	13.915	141.258				14.723	17.8064	14.557	20.2715	14.737	29.7523				1.66	6.65381	1.69	6.91182	1.701	6.84639				1.674	14.4874	1.669	14.5405	1.672	14.3709				1.675	13.2266	1.68	13.2708	1.69
									13.663	139.669	13.82	139.627	13.954	141.483				14.764	17.8151	14.598	20.2794	14.766	29.5778				1.664	6.66862	1.693	6.9265	1.705	6.86385				1.677	14.5117	1.672	14.5639	1.676	14.3979				1.679	13.2537	1.684	13.2954	1.694
									13.69	139.435	13.859	139.893	13.988	141.53				14.796	17.8038	14.625	20.2192	14.81	29.4865				1.668	6.68347	1.697	6.94118	1.709	6.88128				1.681	14.536	1.676	14.5873	1.679	14.4251				1.682	13.2806	1.687	13.32	1.698
									13.729	139.788	13.895	139.992	14.017	141.289				14.824	17.7742	14.667	20.2416	14.848	29.3437				1.672	6.69838	1.701	6.95589	1.713	6.8987				1.685	14.5604	1.68	14.6109	1.683	14.4524				1.686	13.3075	1.691	13.3445	1.701
									13.767	139.919	13.925	139.7	14.053	141.565				14.862	17.8149	14.702	20.2185	14.896	28.5831				1.675	6.71334	1.705	6.97063	1.717	6.91608				1.689	14.5847	1.683	14.6345	1.687	14.4798				1.69	13.3342	1.695	13.369	1.705
									13.798	139.609	13.963	140.085	14.088	141.609				14.898	17.8138	14.733	20.1528	14.95	27.8889				1.679	6.72831	1.709	6.98538	1.72	6.93344				1.692	14.6091	1.687	14.6583	1.691	14.5071				1.693	13.3607	1.699	13.3934	1.709
									13.835	139.917	13.997	139.976	14.123	141.591				14.934	17.7825	14.771	20.1792	14.984	27.8455				1.683	6.74313	1.712	7.0001	1.724	6.95078				1.696	14.6335	1.691	14.6822	1.694	14.5344				1.697	13.3872	1.702	13.4177	1.713
									13.868	139.765	14.031	139.984	14.156	141.668				14.963	17.7641	14.81	20.1489	15.022	26.3459				1.686	6.7576	1.716	7.01481	1.728	6.96814				1.7	14.658	1.695	14.706	1.698	14.5617				1.701	13.4136	1.706	13.4421	1.716
									13.904	139.869	14.061	139.912	14.193	141.743				15	17.7487	14.847	20.1077	15.047	26.3361				1.69	6.77158	1.72	7.02949	1.732	6.98552				1.704	14.6824	1.698	14.7299	1.702	14.5888				1.705	13.44	1.71	13.4664	1.72
									13.933	139.698	14.098	140.108	14.227	141.809				15.035	17.7415	14.876	20.0656	15.086	26.5013				1.694	6.78506	1.724	7.04417	1.736	7.00291				1.707	14.7069	1.702	14.7537	1.706	14.6159				1.708	13.4665	1.714	13.4907	1.724
									13.972	139.969	14.136	140.354	14.254	141.526				15.064	17.6942	14.917	20.0559	15.123	26.5971				1.698	6.7981	1.728	7.05888	1.739	7.02032				1.711	14.7313	1.706	14.7774	1.709	14.6428				1.712	13.493	1.717	13.5151	1.728
									14.01	140.134	14.165	139.985	14.292	141.936				15.101	17.6997	14.952	20.0248	15.149	26.5747				1.701	6.81079	1.731	7.07365	1.743	7.03774				1.715	14.7557	1.709	14.8011	1.713	14.6696				1.716	13.5196	1.721	13.5396	1.732
									14.038	139.716	14.206	140.453	14.33	142.047				15.137	17.6691	14.981	19.9538	15.188	26.6964				1.705	6.82329	1.735	7.0885	1.747	7.05518				1.719	14.7801	1.713	14.8248	1.717	14.6963				1.72	13.5463	1.725	13.5641	1.735
									14.076	140.09	14.238	140.288	14.362	141.808				15.169	17.6032	15.021	19.9838	15.219	26.7023				1.709	6.83578	1.739	7.10341	1.751	7.07259				1.722	14.8045	1.717	14.8483	1.721	14.7229				1.723	13.573	1.729	13.5886	1.739
									14.109	139.994	14.27	140.193	14.395	141.957				15.201	17.597	15.06	19.9539	15.254	26.7462				1.712	6.84841	1.743	7.11832	1.755	7.08999				1.726	14.829	1.721	14.8716	1.724	14.7496				1.727	13.5997	1.732	13.6132	1.743
									14.144	140.003	14.302	140.242	14.43	141.971				15.24	17.5754	15.094	19.8845	15.283	26.7589				1.716	6.8613	1.746	7.13317	1.759	7.10736				1.73	14.8535	1.724	14.8949	1.728	14.7762				1.731	13.6264	1.736	13.6378	1.747
									14.175	139.957	14.34	140.463	14.466	142.104				15.276	17.5448	15.126	19.8697	15.322	26.8221				1.72	6.87448	1.75	7.14799	1.762	7.12469				1.734	14.8781	1.728	14.9182	1.732	14.8027				1.735	13.6529	1.74	13.6624	1.751
									14.213	140.176	14.379	140.615	14.494	141.889				15.303	17.4753	15.165	19.8487	15.359	26.8607				1.724	6.8879	1.754	7.16275	1.766	7.14196				1.737	14.9027	1.732	14.9414	1.735	14.8292				1.738	13.6794	1.744	13.687	1.754
									14.25	140.301	14.407	140.256	14.532	142.178				15.343	17.4744	15.202	19.8231	15.386	26.7804				1.727	6.90147	1.758	7.17753	1.77	7.15918				1.741	14.9274	1.736	14.9646	1.739	14.8555				1.742	13.7057	1.747	13.7117	1.758
									14.279	139.973	14.445	140.609	14.568	142.284				15.377	17.4295	15.231	19.7453	15.44	25.5919				1.731	6.91513	1.762	7.19234	1.774	7.17636				1.745	14.952	1.74	14.9879	1.743	14.8819				1.746	13.7319	1.751	13.7364	1.762
									14.319	140.379	14.479	140.531	14.599	141.999				15.409	17.3588	15.276	19.761	15.472	25.5966				1.735	6.92885	1.765	7.20718	1.778	7.1935				1.749	14.9766	1.743	15.0112	1.747	14.9081				1.75	13.758	1.755	13.7612	1.766
									14.352	140.244	14.512	140.469	14.633	142.201				15.443	17.3543	15.31	19.7104	15.505	25.5885				1.738	6.94262	1.769	7.22204	1.781	7.21058				1.752	15.0011	1.747	15.0344	1.75	14.9344				1.754	13.7841	1.759	13.7861	1.77
									14.387	140.216	14.546	140.585	14.668	142.244				15.481	17.255	15.346	19.6727	15.537	25.5371				1.742	6.95641	1.773	7.23694	1.785	7.22761				1.756	15.0256	1.751	15.0577	1.754	14.9606				1.757	13.8102	1.762	13.8111	1.773
									14.418	140.172	14.58	140.667	14.703	142.365				15.518	17.1056	15.38	19.6399	15.576	25.5485				1.746	6.97021	1.777	7.2519	1.789	7.24461				1.76	15.05	1.754	15.0809	1.758	14.9867				1.761	13.8363	1.766	13.8362	1.777
									14.453	140.317	14.618	140.764	14.731	142.148				15.545	16.9847	15.42	19.5902	15.612	25.5532				1.75	6.98397	1.781	7.26689	1.793	7.26154				1.763	15.0743	1.758	15.1041	1.762	15.0127				1.765	13.8624	1.77	13.8613	1.781
									14.492	140.558	14.645	140.51	14.769	142.454				15.585	16.9727	15.464	18.9462	15.64	25.4727				1.753	6.99768	1.784	7.28193	1.797	7.27841				1.767	15.0986	1.762	15.1273	1.765	15.0386				1.769	13.8885	1.774	13.8864	1.785
									14.521	140.218	14.686	140.885	14.805	142.535				15.622	16.9336	15.489	18.9127	15.681	25.4951				1.757	7.01136	1.788	7.29703	1.801	7.29522				1.771	15.1228	1.766	15.1506	1.769	15.0645				1.772	13.9144	1.778	13.9114	1.788
									14.562	140.64	14.719	140.826	14.835	142.25				15.654	16.8292	15.531	18.9576	15.715	25.4314				1.761	7.02505	1.792	7.31224	1.804	7.31198				1.775	15.1469	1.769	15.174	1.773	15.0903				1.776	13.9404	1.781	13.9365	1.792
									14.595	140.469	14.751	140.65	14.872	142.633				15.691	16.7908	15.568	18.9456	15.747	25.3675				1.764	7.03874	1.796	7.32754	1.808	7.3287				1.778	15.171	1.773	15.1974	1.777	15.116				1.78	13.9663	1.785	13.9615	1.796
									14.628	140.353	14.787	140.908	14.906	142.548				15.727	16.709	15.601	18.8591	15.781	25.3198				1.768	7.05244	1.799	7.34289	1.812	7.34538				1.782	15.1951	1.777	15.2209	1.78	15.1417				1.784	13.9922	1.789	13.9864	1.8
									14.659	140.43	14.821	140.873	14.942	142.623				15.763	16.6542	15.641	18.8129	15.818	25.2404				1.772	7.06618	1.803	7.35818	1.816	7.36202				1.786	15.219	1.78	15.2444	1.784	15.1674				1.787	14.0181	1.793	14.0113	1.804
									14.698	140.616	14.857	140.982	14.97	142.384				15.79	16.5864	15.679	18.714	15.859	25.1464				1.776	7.07997	1.807	7.37334	1.819	7.3786				1.79	15.2429	1.784	15.2678	1.788	15.1931				1.791	14.044	1.796	14.036	1.807
									14.736	140.746	14.886	140.799	15.008	142.703				15.832	16.5896	15.717	18.7348	15.887	25.0129				1.779	7.09382	1.811	7.38835	1.823	7.39515				1.793	15.2667	1.788	15.2912	1.792	15.2189				1.795	14.0699	1.8	14.0606	1.811
									14.765	140.423	14.926	141.12	15.046	142.886				15.869	16.5463	15.745	18.6854	15.932	24.9686				1.783	7.10766	1.815	7.40325	1.827	7.41165				1.797	15.2904	1.792	15.3146	1.795	15.2446				1.799	14.0957	1.804	14.0851	1.815
									14.804	140.746	14.96	141.09	15.075	142.525				15.898	16.4616	15.786	18.7182	15.965	24.8583				1.787	7.12147	1.818	7.41808	1.831	7.42809				1.801	15.3142	1.795	15.3379	1.799	15.2704				1.802	14.1215	1.808	14.1095	1.819
									14.837	140.695	14.991	140.839	15.113	142.91				15.934	16.4599	15.825	18.7238	15.997	24.7616				1.79	7.13528	1.822	7.43286	1.835	7.44448				1.805	15.338	1.799	15.3612	1.803	15.2961				1.806	14.1472	1.811	14.1337	1.823
									14.871	140.584	15.026	141.078	15.146	142.745				15.97	16.4183	15.854	18.6618	16.032	24.736				1.794	7.14916	1.826	7.44767	1.839	7.46084				1.808	15.3618	1.803	15.3844	1.807	15.3219				1.81	14.1728	1.815	14.1578	1.826
									14.905	140.739	15.061	141.128	15.18	142.79				16.008	16.3846	15.893	18.6308	16.072	24.6972				1.798	7.16317	1.83	7.46252	1.842	7.47716				1.812	15.3857	1.807	15.4075	1.81	15.3477				1.814	14.1984	1.819	14.1817	1.83
									14.941	140.772	15.097	141.132	15.21	142.698				16.036	16.3325	15.928	18.6017	16.111	24.6594				1.802	7.17731	1.834	7.47745	1.846	7.49341				1.816	15.4096	1.811	15.4304	1.814	15.3735				1.817	14.2239	1.823	14.2055	1.834
									14.977	140.872	15.126	141.011	15.249	142.988				16.076	16.3182	15.964	18.5714	16.138	24.5814				1.805	7.19158	1.837	7.49243	1.85	7.50956				1.82	15.4336	1.814	15.4531	1.818	15.3992				1.821	14.2493	1.826	14.2293	1.838
									15.006	140.636	15.166	141.279	15.285	143.097				16.111	16.2898	15.993	18.5384	16.18	24.5809				1.809	7.20596	1.841	7.50748	1.854	7.52562				1.823	15.4574	1.818	15.4756	1.822	15.4249				1.825	14.2746	1.83	14.253	1.842
									15.046	140.97	15.199	141.259	15.314	142.718				16.14	16.2107	16.034	18.5382	16.214	24.5231				1.813	7.22042	1.845	7.52259	1.858	7.54162				1.827	15.4812	1.822	15.4981	1.825	15.4505				1.829	14.2998	1.834	14.2768	1.845
									15.08	140.949	15.229	141.025	15.351	143.099				16.18	16.2083	16.071	18.5205	16.247	24.4296				1.817	7.23498	1.849	7.53775	1.861	7.55754				1.831	15.505	1.825	15.5204	1.829	15.4761				1.832	14.325	1.838	14.3006	1.849
									15.111	140.724	15.267	141.378	15.385	143.011				16.212	16.1224	16.1	18.4454	16.284	24.4285				1.82	7.24963	1.853	7.55297	1.865	7.57344				1.835	15.5288	1.829	15.5426	1.833	15.5016				1.836	14.3502	1.841	14.3244	1.853
									15.148	141.001	15.303	141.364	15.421	143.058				16.248	16.0698	16.14	18.4691	16.321	24.3534				1.824	7.26432	1.856	7.56822	1.869	7.58935				1.838	15.5525	1.833	15.5647	1.837	15.527				1.84	14.3755	1.845	14.3483	1.857
									15.182	140.952	15.338	141.306	15.452	143.018				16.277	16.0109	16.174	18.3999	16.359	24.2917				1.828	7.27903	1.86	7.5835	1.873	7.60532				1.842	15.5761	1.837	15.5867	1.84	15.5523				1.843	14.4008	1.849	14.3723	1.86
									15.219	141.028	15.367	141.215	15.489	143.152				16.316	15.9753	16.211	17.9718	16.389	24.1921				1.831	7.2937	1.864	7.59877	1.877	7.62138				1.846	15.5997	1.84	15.6087	1.844	15.5776				1.847	14.4261	1.853	14.3965	1.864
									15.249	140.878	15.405	141.379	15.525	143.263				16.354	15.9169	16.241	17.961	16.431	24.1206				1.835	7.30832	1.868	7.61401	1.881	7.6375				1.85	15.6233	1.844	15.6308	1.848	15.6029				1.851	14.4513	1.856	14.4207	1.868
									15.289	141.14	15.442	141.53	15.553	142.966				16.382	15.7904	16.278	17.9696	16.467	24.0498				1.839	7.3229	1.871	7.62921	1.884	7.65365				1.853	15.6469	1.848	15.653	1.851	15.6281				1.855	14.4767	1.86	14.4451	1.872
									15.324	141.152	15.471	141.216	15.594	143.404				16.423	15.7364	16.317	17.9847	16.511	23.1745				1.843	7.33744	1.875	7.64436	1.888	7.66979				1.857	15.6704	1.851	15.6753	1.855	15.6534				1.859	14.5021	1.864	14.4693	1.876
									15.355	140.872	15.511	141.588	15.626	143.245				16.458	15.5413	16.344	17.919	16.554	23.0083				1.846	7.35196	1.879	7.65952	1.892	7.68588				1.861	15.6939	1.855	15.6977	1.859	15.6786				1.862	14.5275	1.868	14.4935	1.879
									15.39	141.119	15.545	141.503	15.66	143.198				16.516	14.3178	16.386	17.9625	16.586	23.018				1.85	7.36645	1.883	7.67468	1.896	7.70194				1.865	15.7174	1.859	15.7202	1.863	15.7039				1.866	14.553	1.872	14.5177	1.883
									15.428	141.172	15.578	141.41	15.692	143.207				16.562	13.5245	16.418	17.9137	16.622	23.043				1.854	7.38087	1.887	7.68982	1.899	7.71801				1.868	15.7409	1.863	15.7427	1.866	15.729				1.87	14.5785	1.875	14.5417	1.887
									15.462	141.096	15.611	141.535	15.727	143.307				16.599	13.6615	16.452	17.8796	16.652	23.0569				1.857	7.39525	1.89	7.70493	1.903	7.73406				1.872	15.7643	1.866	15.7652	1.87	15.754				1.874	14.604	1.879	14.5656	1.891
									15.493	141.029	15.648	141.554	15.765	143.476				16.638	13.738	16.483	17.8582	16.693	23.0953				1.861	7.40957	1.894	7.71997	1.907	7.7501				1.876	15.7878	1.87	15.7878	1.874	15.7789				1.877	14.6295	1.883	14.5893	1.895
									15.533	141.231	15.684	141.701	15.793	143.205				16.664	13.7066	16.527	17.5639	16.728	23.1013				1.865	7.42387	1.898	7.73496	1.911	7.76613				1.88	15.811	1.874	15.8105	1.878	15.8037				1.881	14.6549	1.887	14.613	1.898
									15.568	141.212	15.714	141.383	15.834	143.565				16.704	13.7375	16.568	17.5127	16.756	23.0314				1.868	7.43817	1.902	7.74985	1.915	7.78215				1.883	15.8343	1.878	15.8331	1.881	15.8284				1.885	14.6802	1.89	14.6365	1.902
									15.598	140.949	15.75	141.675	15.866	143.455				16.748	13.0076	16.593	17.445	16.795	23.0738				1.872	7.45249	1.906	7.76467	1.919	7.79816				1.887	15.8574	1.881	15.8559	1.885	15.8531				1.889	14.7055	1.894	14.66	1.906
									15.637	141.29	15.787	141.731	15.898	143.301				16.779	13.0532	16.633	17.4445	16.832	23.0294				1.876	7.46686	1.909	7.77946	1.922	7.81419				1.891	15.8805	1.885	15.8787	1.889	15.8779				1.892	14.7307	1.898	14.6834	1.91
									15.674	141.229	15.819	141.552	15.932	143.466				16.813	13.1287	16.666	17.4118	16.869	22.9396				1.88	7.48137	1.913	7.79429	1.926	7.83026				1.895	15.9036	1.889	15.9016	1.893	15.9026				1.896	14.7559	1.902	14.7069	1.914
									15.711	141.042	15.855	141.785	15.968	143.546				16.852	13.1888	16.7	17.3672	16.901	22.9098				1.883	7.49603	1.917	7.8092	1.93	7.84636				1.898	15.9267	1.893	15.9246	1.896	15.9273				1.9	14.781	1.905	14.7304	1.917
									15.746	140.767	15.89	141.662	16.006	143.655				16.886	13.2167	16.734	17.3327	16.94	22.885				1.887	7.51084	1.921	7.82414	1.934	7.86254				1.902	15.9497	1.896	15.9476	1.9	15.9521				1.904	14.8061	1.909	14.7539	1.921
									15.79	140.517	15.926	141.791	16.035	143.421				16.913	13.2066	16.772	17.2382	16.976	22.8666				1.891	7.52579	1.924	7.83909	1.938	7.87877				1.906	15.9728	1.9	15.9706	1.904	15.9767				1.907	14.8311	1.913	14.7775	1.925
									15.835	140.335	15.955	141.515	16.073	143.63				16.955	13.2437	16.812	17.1062	17.005	22.787				1.894	7.54083	1.928	7.85404	1.941	7.89504				1.91	15.9959	1.904	15.9937	1.908	16.0014				1.911	14.8561	1.917	14.8011	1.929
									15.871	139.717	15.994	141.843	16.106	143.602				16.989	13.2489	16.84	16.9573	17.046	22.7994				1.898	7.55591	1.932	7.86899	1.945	7.91134				1.913	16.019	1.908	16.0168	1.911	16.026				1.915	14.8811	1.92	14.8246	1.932
									15.944	137.78	16.031	141.938	16.137	143.436				17.02	13.2399	16.883	16.8767	17.086	22.6903				1.902	7.57102	1.936	7.88395	1.949	7.92766				1.917	16.042	1.911	16.04	1.915	16.0505				1.919	14.9061	1.924	14.8481	1.936
									15.988	137.062	16.062	141.626	16.175	143.773				17.056	13.2766	16.917	16.7483	17.144	22.011				1.906	7.5861	1.94	7.89885	1.953	7.94394				1.921	16.0649	1.915	16.0631	1.919	16.0749				1.922	14.9309	1.928	14.8717	1.94
									16.026	136.845	16.1	141.91	16.21	143.745				17.09	13.2746	16.949	16.6641	17.176	22.0024				1.909	7.60115	1.943	7.91364	1.957	7.96016				1.925	16.0876	1.919	16.0863	1.923	16.0992				1.926	14.9557	1.932	14.8952	1.944
									16.062	137.05	16.132	141.73	16.245	143.692				17.127	13.295	16.985	16.6445	17.212	21.9771				1.913	7.61615	1.947	7.92833	1.961	7.97631				1.928	16.1103	1.922	16.1095	1.926	16.1235				1.93	14.9804	1.935	14.9188	1.948
									16.101	137.129	16.169	141.884	16.275	143.615				17.156	13.2895	17.02	16.5638	17.252	21.9799				1.917	7.63109	1.951	7.94295	1.964	7.99237				1.932	16.1329	1.926	16.1325	1.93	16.1477				1.934	15.0051	1.939	14.9424	1.951
									16.14	137.402	16.199	141.666	16.313	143.821				17.196	13.2926	17.06	16.4116	17.28	21.9263				1.92	7.64597	1.955	7.95751	1.968	8.00834				1.936	16.1554	1.93	16.1555	1.934	16.172				1.937	15.0296	1.943	14.966	1.955
									16.17	137.249	16.239	141.982	16.35	143.878				17.229	13.3047	17.107	14.5575	17.321	21.9412				1.924	7.66077	1.959	7.97203	1.972	8.02421				1.94	16.1779	1.934	16.1784	1.937	16.1963				1.941	15.0542	1.947	14.9896	1.959
									16.208	137.659	16.275	141.98	16.38	143.614				17.257	13.2734	17.155	13.8667	17.357	21.8934				1.928	7.67548	1.962	7.98652	1.976	8.04004				1.943	16.2003	1.937	16.2012	1.941	16.2205				1.945	15.0787	1.951	15.0131	1.963
									16.246	137.861	16.304	141.635	16.418	143.899				17.296	13.312	17.186	13.9797	17.39	21.8312				1.932	7.69012	1.966	8.00099	1.98	8.05586				1.947	16.2228	1.941	16.2239	1.945	16.2448				1.949	15.1033	1.954	15.0365	1.967
									16.279	137.787	16.343	142.014	16.451	143.836				17.332	13.3169	17.213	14.0371	17.427	21.8484				1.935	7.70469	1.97	8.01548	1.983	8.07173				1.951	16.2452	1.945	16.2466	1.949	16.2691				1.952	15.1279	1.958	15.0597	1.97
									16.316	138.177	16.377	141.864	16.487	143.825				17.366	13.2981	17.247	14.1473	17.463	21.8057				1.939	7.71921	1.974	8.03007	1.987	8.08766				1.955	16.2676	1.949	16.2693	1.953	16.2935				1.956	15.1524	1.962	15.0829	1.974
									16.352	138.188	16.412	141.864	16.519	143.842				17.397	13.3111	17.282	14.2383	17.501	21.7954				1.943	7.73377	1.978	8.04479	1.991	8.10364				1.958	16.29	1.952	16.2919	1.956	16.3178				1.96	15.177	1.966	15.106	1.978
									16.39	138.431	16.444	141.808	16.556	143.893				17.435	13.3126	17.319	14.2826	17.529	21.7234				1.946	7.74839	1.981	8.05961	1.995	8.11973				1.962	16.3123	1.956	16.3146	1.96	16.3421				1.964	15.2015	1.969	15.1291	1.982
									16.419	138.281	16.481	141.86	16.591	144.003				17.471	13.3233	17.347	14.3003	17.568	21.7393				1.95	7.76308	1.985	8.07451	1.999	8.13588				1.966	16.3346	1.96	16.3373	1.964	16.3663				1.968	15.2261	1.973	15.1522	1.985
									16.459	138.701	16.519	142.02	16.619	143.678				17.498	13.2941	17.39	14.0587	17.606	21.6757				1.954	7.77781	1.989	8.08945	2.002	8.15204				1.97	16.3569	1.964	16.3599	1.968	16.3903				1.971	15.2507	1.977	15.1753	1.989
									16.498	138.912	16.548	141.669	16.659	144.074				17.54	13.3218	17.427	13.844	17.637	21.5111				1.958	7.79255	1.993	8.10438	2.006	8.16818				1.973	16.3793	1.967	16.3826	1.971	16.4141				1.975	15.2753	1.98	15.1982	1.993
									16.53	138.645	16.588	142.022	16.695	144.11				17.575	13.289	17.456	13.7633	17.677	21.5225				1.961	7.80729	1.996	8.11929	2.01	8.18423				1.977	16.4018	1.971	16.4052	1.975	16.4379				1.979	15.2999	1.984	15.2211	1.997
									16.569	139.007	16.621	141.857	16.727	143.852				17.607	13.2431	17.493	13.7623	17.71	21.4822				1.965	7.82201	2	8.13416	2.014	8.20019				1.981	16.4244	1.975	16.4278	1.979	16.4617				1.982	15.3245	1.988	15.2438	2.001
									16.603	138.878	16.654	141.73	16.763	144.065				17.64	13.252	17.529	13.7125	17.747	21.4686				1.969	7.83667	2.004	8.14902	2.018	8.21608				1.985	16.4471	1.979	16.4504	1.982	16.4854				1.986	15.3491	1.992	15.2663	2.005
									16.643	139.043	16.687	141.775	16.797	143.949				17.676	13.254	17.564	13.6751	17.775	21.4376				1.972	7.85127	2.008	8.16391	2.021	8.23194				1.988	16.4698	1.982	16.473	1.986	16.5091				1.99	15.3737	1.996	15.2887	2.008
									16.673	138.897	16.723	141.889	16.833	144.102				17.714	13.2565	17.592	13.6335	17.815	21.4495				1.976	7.86584	2.012	8.17884	2.025	8.24778				1.992	16.4925	1.986	16.4957	1.99	16.5329				1.994	15.3983	1.999	15.311	2.012
									16.716	139.166	16.764	142.026	16.862	143.827				17.74	13.2176	17.638	12.6674	17.854	21.4483				1.98	7.88043	2.015	8.19378	2.029	8.2636				1.996	16.5152	1.99	16.5184	1.994	16.5567				1.997	15.4229	2.003	15.3332	2.016
									16.755	139.157	16.79	141.666	16.903	144.208				17.783	13.229	17.675	12.7523	17.882	21.3838				1.984	7.89507	2.019	8.20867	2.033	8.27937				2	16.5379	1.993	16.5412	1.997	16.5806				2.001	15.4475	2.007	15.3555	2.02
									16.786	138.783	16.831	141.963	16.938	144.199				17.817	13.2077	17.702	12.7281	17.922	21.4127				1.987	7.90975	2.023	8.22349	2.037	8.2951				2.003	16.5606	1.997	16.5641	2.001	16.6044				2.005	15.472	2.011	15.3778	2.023
									16.827	139.14	16.865	141.901	16.969	143.92				17.847	13.1516	17.74	12.6754	17.953	21.3676				1.991	7.92443	2.027	8.23825	2.04	8.31082				2.007	16.5834	2.001	16.587	2.005	16.6282				2.009	15.4966	2.014	15.4001	2.027
									16.862	139.006	16.896	141.674	17.005	144.161				17.885	13.1649	17.77	12.5773	17.99	21.3489				1.995	7.9391	2.031	8.25295	2.044	8.32653				2.011	16.606	2.005	16.6099	2.009	16.6519				2.013	15.5213	2.018	15.4224	2.031
									16.9	139.017	16.932	141.941	17.039	144.092				17.918	13.1221	17.803	12.5749	18.021	21.3076				1.999	7.95372	2.034	8.26759	2.048	8.34224				2.015	16.6286	2.009	16.6328	2.012	16.6757				2.016	15.5459	2.022	15.4448	2.035
									16.932	138.975	16.969	141.914	17.076	144.177				17.955	13.0868	17.834	12.5843	18.062	21.3127				2.002	7.96827	2.038	8.28219	2.052	8.3579				2.018	16.6511	2.012	16.6556	2.016	16.6994				2.02	15.5705	2.026	15.4673	2.039
									16.97	139.089	17.007	141.942	17.105	144.018				17.981	13.0336	17.871	12.5842	18.098	21.2887				2.006	7.98273	2.042	8.29674	2.056	8.37351				2.022	16.6733	2.016	16.6783	2.02	16.7232				2.024	15.5951	2.029	15.49	2.042
									17.009	139.289	17.035	141.7	17.145	144.259				18.021	12.9884	17.907	12.5233	18.126	21.2158				2.01	7.99712	2.046	8.31124	2.06	8.38904				2.026	16.6955	2.02	16.701	2.024	16.747				2.028	15.6197	2.033	15.5128	2.046
									17.04	138.938	17.074	141.92	17.181	144.311				18.038	12.2424	17.932	12.0903	18.168	21.2429				2.013	8.01141	2.05	8.32569	2.063	8.40448				2.03	16.7176	2.023	16.7236	2.027	16.7709				2.031	15.6443	2.037	15.5357	2.05
									17.083	139.193	17.11	141.976	17.211	143.981				18.067	12.2292	17.969	12.1724	18.202	21.2014				2.017	8.02558	2.053	8.34012	2.067	8.41982				2.033	16.7396	2.027	16.7462	2.031	16.7949				2.035	15.6689	2.041	15.5587	2.054
									17.118	138.981	17.14	141.673	17.25	144.367				18.106	12.2829	18.004	12.2291	18.235	21.1613				2.021	8.03965	2.057	8.35455	2.071	8.43509				2.037	16.7616	2.031	16.7687	2.035	16.8187				2.039	15.6933	2.044	15.5818	2.058
									17.154	138.738	17.178	142.015	17.283	144.194				18.14	12.1298	18.036	12.2548	18.269	21.1426				2.025	8.05363	2.061	8.36901	2.075	8.45027				2.041	16.7836	2.035	16.7911	2.039	16.8423				2.043	15.7177	2.048	15.605	2.061
									17.19	138.803	17.214	141.895	17.318	144.153				18.173	12.0993	18.07	12.3105	18.305	21.1176				2.028	8.06755	2.065	8.38348	2.079	8.4654				2.045	16.8056	2.038	16.8136	2.042	16.8657				2.046	15.7418	2.052	15.6281	2.065
									17.23	138.772	17.249	141.833	17.348	144.097				18.202	12.0999	18.105	12.3028	18.344	21.1105				2.032	8.08147	2.068	8.39802	2.082	8.4805				2.048	16.8276	2.042	16.836	2.046	16.889				2.05	15.7658	2.056	15.6511	2.069
									17.271	138.789	17.281	141.819	17.386	144.262				18.244	12.1145	18.142	12.3113	18.372	21.0448				2.036	8.09546	2.072	8.41263	2.086	8.4956				2.052	16.8497	2.046	16.8583	2.05	16.912				2.054	15.7898	2.06	15.6741	2.073
									17.302	138.415	17.319	141.894	17.425	144.413				18.281	12.106	18.168	12.279	18.414	21.0768				2.039	8.10955	2.076	8.4273	2.09	8.51075				2.056	16.8716	2.05	16.8804	2.054	16.935				2.058	15.8136	2.063	15.6969	2.076
									17.344	138.63	17.356	141.977	17.454	144.06				18.307	12.0556	18.209	12.2649	18.448	21.0397				2.043	8.12377	2.08	8.44199	2.094	8.52599				2.06	16.8936	2.053	16.9024	2.057	16.9579				2.061	15.8374	2.067	15.7197	2.08
									17.381	138.505	17.384	141.595	17.493	144.393				18.347	12.0308	18.246	12.244	18.478	20.9728				2.047	8.13808	2.084	8.45665	2.098	8.54132				2.063	16.9155	2.057	16.9243	2.061	16.9807				2.065	15.8611	2.071	15.7424	2.084
									17.415	138.133	17.423	141.944	17.527	144.259				18.381	11.9087	18.276	12.2033	18.515	21.005				2.05	8.15244	2.087	8.47127	2.101	8.55672				2.067	16.9374	2.061	16.9461	2.065	17.0034				2.069	15.8849	2.075	15.7651	2.088
									17.454	138.281	17.459	141.895	17.558	144.097				18.414	11.8537	18.313	12.2182	18.552	20.973				2.054	8.1668	2.091	8.48586	2.105	8.57215				2.071	16.9592	2.064	16.9678	2.069	17.0259				2.073	15.9086	2.078	15.7876	2.092
									17.5	137.411	17.495	141.739	17.592	144.201				18.446	11.841	18.346	12.1936	18.591	20.9547				2.058	8.18117	2.095	8.50039	2.109	8.58759				2.075	16.9809	2.068	16.9896	2.072	17.0483				2.076	15.9323	2.082	15.81	2.095
									17.545	136.523	17.529	141.727	17.631	144.354				18.485	11.8242	18.384	12.1797	18.619	20.9166				2.062	8.19557	2.099	8.51488	2.113	8.60299				2.078	17.0025	2.072	17.0114	2.076	17.0707				2.08	15.9558	2.086	15.8323	2.099
									17.578	136.089	17.566	141.66	17.668	144.395				18.523	11.7911	18.411	12.1509	18.659	20.9198				2.065	8.20998	2.103	8.52925	2.117	8.6183				2.082	17.0241	2.076	17.0333	2.08	17.0931				2.084	15.9793	2.089	15.8546	2.103
									17.619	136.186	17.603	141.684	17.696	144.073				18.548	11.7483	18.455	12.1515	18.695	20.9187				2.069	8.22434	2.106	8.54347	2.121	8.6335				2.086	17.0457	2.079	17.0552	2.084	17.1155				2.088	16.0027	2.093	15.8768	2.107
									17.656	136.28	17.631	141.375	17.736	144.371				18.589	11.761	18.491	12.1186	18.723	20.855				2.073	8.23863	2.11	8.55754	2.124	8.64858				2.09	17.0672	2.083	17.0772	2.087	17.138				2.091	16.0262	2.097	15.899	2.11
									17.687	136.04	17.672	141.749	17.769	144.252				18.622	11.7362	18.52	12.0563	18.763	20.8864				2.076	8.25283	2.114	8.57148	2.128	8.66353				2.093	17.0888	2.087	17.0993	2.091	17.1606				2.095	16.0497	2.101	15.9212	2.114
									17.727	136.523	17.709	141.707	17.799	144.073				18.653	11.6871	18.56	12.0389	18.799	20.8588				2.08	8.26694	2.118	8.5853	2.132	8.67837				2.097	17.1104	2.091	17.1213	2.095	17.1832				2.099	16.0733	2.105	15.9435	2.118
									17.762	136.512	17.742	141.39	17.836	144.336				18.688	11.558	18.594	11.9134	18.835	20.8273				2.084	8.281	2.122	8.59906	2.136	8.69313				2.101	17.132	2.094	17.1434	2.099	17.2059				2.103	16.0968	2.108	15.9659	2.122
									17.797	136.523	17.777	141.525	17.873	144.355				18.72	11.4004	18.631	11.8303	18.862	19.9482				2.088	8.29506	2.125	8.61281	2.14	8.70789				2.105	17.1537	2.098	17.1656	2.102	17.2286				2.106	16.1204	2.112	15.9884	2.126
									17.83	136.647	17.813	141.413	17.909	144.221				18.757	11.3267	18.661	11.7869	18.899	20.0465				2.091	8.30914	2.129	8.62656	2.143	8.72268				2.108	17.1756	2.102	17.1878	2.106	17.2515				2.11	16.144	2.116	16.011	2.129
									17.868	136.791	17.85	141.379	17.94	144.074				18.784	11.2954	18.698	11.7639	18.935	20.1198				2.095	8.32326	2.133	8.64033	2.147	8.73749				2.112	17.1976	2.106	17.2101	2.11	17.2743				2.114	16.1676	2.12	16.0336	2.133
									17.905	137.006	17.879	141.074	17.98	144.216				18.825	11.2914	18.736	11.764	18.961	20.1215				2.099	8.33737	2.137	8.65412	2.151	8.75224				2.116	17.2196	2.109	17.2325	2.114	17.2972				2.118	16.1911	2.123	16.0563	2.137
									17.934	136.721	17.92	141.293	18.016	144.17				18.858	11.2709	18.763	11.7322	19.002	20.2131				2.102	8.35139	2.141	8.66787	2.155	8.76693				2.12	17.2416	2.113	17.2551	2.117	17.3201				2.121	16.2146	2.127	16.0791	2.141
									17.974	137.158	17.961	140.89	18.045	143.811				18.884	11.2141	18.804	11.7513	19.035	20.2162				2.106	8.36526	2.144	8.68153	2.159	8.78156				2.123	17.2636	2.117	17.2778	2.121	17.343				2.125	16.2382	2.131	16.102	2.145
									18.01	137.218	18.005	137.472	18.085	144.132				18.922	11.2255	18.836	11.6473	19.067	20.2062				2.11	8.379	2.148	8.69507	2.162	8.79617				2.127	17.2855	2.121	17.3006	2.125	17.3657				2.129	16.2617	2.135	16.1251	2.148
									18.046	137.131	18.055	136.25	18.12	143.96				18.957	11.2063	18.859	9.77618	19.102	20.2375				2.114	8.39263	2.152	8.70855	2.166	8.81079				2.131	17.3072	2.124	17.3236	2.129	17.3881				2.133	16.2852	2.138	16.1483	2.152
									18.081	137.288	18.091	135.935	18.156	143.871				18.994	11.202	18.89	9.87414	19.138	20.2394				2.117	8.40623	2.156	8.72201	2.17	8.82538				2.135	17.3288	2.128	17.3466	2.132	17.4103				2.137	16.3087	2.142	16.1717	2.156
									18.118	137.328	18.128	135.946	18.189	143.712				19.023	11.2012	18.928	9.92722	19.176	20.2568				2.121	8.41984	2.159	8.73546	2.174	8.83992				2.138	17.3502	2.132	17.3697	2.136	17.432				2.14	16.3321	2.146	16.1952	2.16
									18.154	137.424	18.159	135.913	18.23	143.682				19.06	11.213	18.968	9.83448	19.201	20.2045				2.125	8.43348	2.163	8.74896	2.178	8.8544				2.142	17.3715	2.136	17.3929	2.14	17.4535				2.144	16.3554	2.15	16.2186	2.164
									18.184	137.193	18.2	136.055	18.266	143.549				19.094	11.2186	18.994	9.87082	19.243	20.2377				2.128	8.44715	2.167	8.76253	2.181	8.86886				2.146	17.3928	2.139	17.4162	2.143	17.4746				2.148	16.3786	2.154	16.2418	2.167
									18.227	137.615	18.24	136.125	18.295	143.154				19.122	11.1898	19.034	9.9283	19.278	20.2151				2.132	8.46084	2.171	8.77619	2.185	8.8833				2.15	17.4141	2.143	17.4396	2.147	17.4955				2.151	16.4017	2.157	16.265	2.171
									18.265	137.642	18.272	135.748	18.335	143.441				19.162	11.2234	19.066	9.96594	19.311	20.1524				2.136	8.47457	2.175	8.78989	2.189	8.89772				2.153	17.4355	2.147	17.4629	2.151	17.5163				2.155	16.4248	2.161	16.2881	2.175
									18.297	137.384	18.314	136.052	18.373	143.372				19.196	11.2244	19.096	9.98843	19.348	20.1496				2.14	8.4883	2.178	8.80362	2.193	8.91215				2.157	17.4569	2.151	17.4861	2.155	17.537				2.159	16.4478	2.165	16.311	2.179
									18.334	137.65	18.351	135.857	18.408	143.075				19.231	11.2052	19.131	10.0517	19.383	20.0861				2.143	8.50202	2.182	8.81734	2.197	8.92661				2.161	17.4784	2.154	17.5092	2.159	17.5578				2.163	16.4708	2.169	16.3337	2.182
									18.37	137.616	18.391	135.268	18.443	143.067				19.26	11.2069	19.17	10.0863	19.419	20.0185				2.147	8.51573	2.186	8.83103	2.201	8.94107				2.165	17.5	2.158	17.532	2.162	17.5786				2.167	16.4938	2.172	16.3562	2.186
									18.407	137.676	18.443	133.835	18.479	142.983				19.3	11.2107	19.205	10.1001	19.447	19.9338				2.151	8.52944	2.19	8.84471	2.204	8.95556				2.168	17.5215	2.162	17.5547	2.166	17.5995				2.17	16.5167	2.176	16.3787	2.19
									18.438	137.562	18.487	133.663	18.516	143.044				19.334	11.1972	19.233	10.0909	19.49	19.9235				2.155	8.54316	2.193	8.85839	2.208	8.97007				2.172	17.543	2.166	17.5773	2.17	17.6206				2.174	16.5396	2.18	16.401	2.194
									18.478	137.844	18.529	133.769	18.544	142.723				19.361	11.1605	19.271	10.1116	19.527	19.8625				2.158	8.55688	2.197	8.87206	2.212	8.9846				2.176	17.5645	2.169	17.5997	2.173	17.6419				2.178	16.5623	2.183	16.4234	2.198
									18.517	138.021	18.559	133.46	18.586	143.052				19.403	11.18	19.306	10.0851	19.557	19.7638				2.162	8.57057	2.201	8.88572	2.216	8.99912				2.18	17.586	2.173	17.622	2.177	17.6632				2.181	16.585	2.187	16.4457	2.201
									18.547	137.641	18.601	133.932	18.623	143.05				19.436	11.1474	19.334	10.0549	19.598	19.6868				2.166	8.58419	2.205	8.89935	2.22	9.01362				2.183	17.6074	2.177	17.6442	2.181	17.6847				2.185	16.6076	2.191	16.4682	2.205
									18.586	138.048	18.634	133.888	18.655	142.738				19.469	11.1202	19.374	10.0055	19.632	19.41				2.169	8.59773	2.209	8.91299	2.223	9.02811				2.187	17.6289	2.18	17.6663	2.185	17.7062				2.189	16.6302	2.195	16.4906	2.209
									18.62	137.931	18.669	133.889	18.691	142.849				19.502	11.1208	19.407	9.96942	19.674	17.8931				2.173	8.61125	2.212	8.92666	2.227	9.04257				2.191	17.6504	2.184	17.6883	2.188	17.7278				2.193	16.6529	2.199	16.5132	2.213
									18.657	137.943	18.703	134.119	18.729	142.757				19.54	11.0932	19.441	9.89112	19.702	17.9595				2.177	8.62476	2.216	8.94035	2.231	9.05702				2.195	17.6719	2.188	17.7103	2.192	17.7493				2.197	16.6755	2.202	16.5358	2.217
									18.689	137.942	18.74	134.276	18.766	142.689				19.574	11.0915	19.47	9.89939	19.749	17.7553				2.181	8.63827	2.22	8.95404	2.235	9.07144				2.198	17.6932	2.192	17.7321	2.196	17.7708				2.2	16.6983	2.206	16.5586	2.22
									18.728	138.065	18.78	134.468	18.796	142.259				19.602	11.0555	19.509	9.89763	19.808	16.8393				2.184	8.65183	2.224	8.96772	2.239	9.08583				2.202	17.7145	2.195	17.7538	2.2	17.7922				2.204	16.7211	2.21	16.5815	2.224
									18.766	138.228	18.81	133.92	18.839	142.4				19.641	11.0691	19.544	9.91298	19.833	16.8195				2.188	8.66545	2.228	8.98139	2.242	9.10021				2.206	17.7356	2.199	17.7753	2.203	17.8136				2.208	16.744	2.214	16.6044	2.228
									18.796	137.922	18.867	131.488	18.876	142.227				19.677	11.0548	19.57	9.90556	19.873	16.9373				2.192	8.67915	2.231	8.99504	2.246	9.11458				2.21	17.7565	2.203	17.7967	2.207	17.8349				2.212	16.7671	2.217	16.6273	2.232
									18.837	138.289	18.914	128.976	18.909	141.903				19.709	11.028	19.609	9.94946	19.906	16.9868				2.195	8.69291	2.235	9.00863	2.25	9.12887				2.213	17.7773	2.207	17.8181	2.211	17.8564				2.215	16.7902	2.221	16.6503	2.235
									18.871	138.186	18.955	126.922	18.947	142.028				19.746	11.0423	19.644	9.93903	19.938	17.028				2.199	8.70672	2.239	9.02217	2.254	9.14305				2.217	17.7979	2.21	17.8394	2.215	17.8778				2.219	16.8133	2.225	16.6733	2.239
									18.904	138.012	18.989	127.277	18.987	141.71				19.781	11.0166	19.679	9.91253	19.971	17.0908				2.203	8.72053	2.243	9.03568	2.258	9.15707				2.221	17.8185	2.214	17.8608	2.218	17.8994				2.223	16.8364	2.229	16.6963	2.243
									18.937	138.096	19.024	127.47	19.028	141.069				19.815	11.0047	19.711	9.92188	20.007	17.1426				2.207	8.73431	2.246	9.04912	2.261	9.17097				2.225	17.8392	2.218	17.8823	2.222	17.9211				2.226	16.8593	2.233	16.7193	2.247
									18.975	138.205	19.061	127.735	19.063	140.306				19.842	10.9799	19.748	9.93897	20.046	17.2004				2.21	8.74807	2.25	9.06252	2.265	9.1848				2.228	17.8599	2.222	17.9039	2.226	17.9428				2.23	16.8823	2.236	16.7424	2.251
									19.015	138.315	19.089	127.645	19.106	140.068				19.884	10.9936	19.783	9.96334	20.073	17.1746				2.214	8.76183	2.254	9.07591	2.269	9.19861				2.232	17.8809	2.225	17.9255	2.229	17.9645				2.234	16.9052	2.24	16.7654	2.254
									19.044	137.882	19.13	128.074	19.147	139.711				19.922	11.0061	19.809	9.95443	20.114	17.2314				2.218	8.77556	2.258	9.08925	2.273	9.21243				2.236	17.9019	2.229	17.9471	2.233	17.9862				2.238	16.9281	2.244	16.7885	2.258
									19.086	138.056	19.163	128.123	19.18	139.226				19.95	10.9746	19.85	10.0096	20.149	17.2303				2.221	8.78927	2.262	9.10255	2.277	9.22628				2.24	17.923	2.233	17.9688	2.237	18.0081				2.242	16.951	2.247	16.8115	2.262
									19.12	137.636	19.195	128.03	19.223	139.36				19.987	11.0112	19.905	8.71463	20.18	17.1917				2.225	8.80292	2.266	9.11578	2.281	9.24016				2.243	17.9442	2.237	17.9903	2.241	18.0299				2.245	16.9739	2.251	16.8344	2.266
									19.166	133.964	19.229	128.324	19.26	138.817				20.021	11.0111	19.933	8.80431	20.215	17.2171				2.229	8.81654	2.269	9.12897	2.284	9.25404				2.247	17.9654	2.24	18.0118	2.244	18.0519				2.249	16.9967	2.255	16.8573	2.27
									19.204	132.493	19.264	128.421	19.296	138.746				20.056	11.0103	19.967	8.93812	20.253	17.2149				2.232	8.83016	2.273	9.14209	2.288	9.26791				2.251	17.9867	2.244	18.0332	2.248	18.074				2.253	17.0195	2.259	16.8801	2.273
									19.243	132.657	19.303	128.559	19.326	138.58				20.085	11.0026	20.002	9.04725	20.293	17.2068				2.236	8.84379	2.277	9.15517	2.292	9.28176				2.254	18.0079	2.248	18.0546	2.252	18.096				2.257	17.0423	2.263	16.9029	2.277
									19.281	132.837	19.333	128.523	19.367	138.856				20.124	11.0284	20.037	9.14028	20.32	17.1615				2.24	8.8574	2.281	9.16826	2.296	9.2956				2.258	18.029	2.251	18.0759	2.256	18.118				2.26	17.0649	2.266	16.9257	2.281
									19.31	132.507	19.373	128.758	19.406	139.046				20.161	11.0336	20.063	9.14466	20.362	17.1727				2.244	8.87096	2.284	9.18139	2.3	9.30945				2.262	18.05	2.255	18.0972	2.26	18.14				2.264	17.0876	2.27	16.9483	2.285
									19.348	132.908	19.407	128.801	19.435	138.635				20.188	11.0148	20.105	9.20759	20.395	17.1628				2.247	8.88448	2.288	9.19457	2.303	9.32336				2.266	18.071	2.259	18.1185	2.263	18.162				2.268	17.1102	2.274	16.9708	2.289
									19.382	132.876	19.437	128.596	19.474	139.001				20.227	11.056	20.142	9.24296	20.427	17.121				2.251	8.89799	2.292	9.20777	2.307	9.33733				2.269	18.092	2.263	18.1398	2.267	18.184				2.272	17.1329	2.278	16.9931	2.292
									19.418	132.909	19.473	128.942	19.508	138.904				20.262	11.0465	20.169	9.21503	20.465	17.1268				2.255	8.91146	2.296	9.22095	2.311	9.35137				2.273	18.1129	2.266	18.1612	2.271	18.206				2.275	17.1555	2.281	17.0154	2.296
									19.449	132.921	19.511	129.078	19.543	138.903				20.296	11.0291	20.207	9.26748	20.501	17.0911				2.258	8.92488	2.299	9.23408	2.315	9.36547				2.277	18.1336	2.27	18.1826	2.275	18.2279				2.279	17.1781	2.285	17.0377	2.3
									19.488	133.142	19.547	128.97	19.575	138.879				20.326	11.0106	20.24	9.26287	20.54	17.0553				2.262	8.93822	2.303	9.24718	2.319	9.37958				2.281	18.1543	2.274	18.2041	2.278	18.2497				2.283	17.2008	2.289	17.0599	2.304
									19.526	133.28	19.578	128.993	19.613	139.035				20.365	10.9996	20.276	9.27959	20.568	17.0201				2.266	8.95149	2.307	9.26029	2.323	9.39366				2.284	18.1748	2.278	18.2258	2.282	18.2714				2.287	17.2235	2.293	17.0819	2.307
									19.556	133.016	19.616	129.137	19.651	139.155				20.403	11.0057	20.305	9.28411	20.609	17.0356				2.27	8.96475	2.311	9.27344	2.326	9.40767				2.288	18.1951	2.281	18.2476	2.286	18.293				2.29	17.2462	2.296	17.1039	2.311
									19.595	133.414	19.651	129.23	19.679	138.81				20.431	10.95	20.344	9.29317	20.644	16.9974				2.273	8.97802	2.315	9.28664	2.33	9.42158				2.292	18.2154	2.285	18.2694	2.289	18.3146				2.294	17.2689	2.3	17.1257	2.315
									19.63	133.312	19.681	129.034	19.72	139.231				20.473	10.947	20.38	9.30723	20.674	16.9209				2.277	8.99135	2.319	9.29985	2.334	9.43541				2.296	18.2357	2.289	18.2913	2.293	18.3361				2.298	17.2916	2.304	17.1473	2.319
									19.665	133.267	19.719	129.353	19.755	139.085				20.506	10.9027	20.408	9.28884	20.714	16.9433				2.281	9.00473	2.322	9.31302	2.338	9.44915				2.299	18.2559	2.292	18.313	2.297	18.3575				2.302	17.3144	2.308	17.1688	2.323
									19.696	133.2	19.755	129.38	19.789	138.988				20.541	10.8831	20.448	9.32282	20.748	16.9177				2.285	9.01813	2.326	9.32614	2.342	9.46277				2.303	18.2762	2.296	18.3345	2.301	18.3789				2.305	17.3372	2.311	17.1903	2.326
									19.733	133.4	19.789	129.211	19.822	139.043				20.57	10.8853	20.482	9.23462	20.785	16.8926				2.288	9.03153	2.33	9.33925	2.345	9.47627				2.307	18.2965	2.3	18.3557	2.304	18.4002				2.309	17.3601	2.315	17.2117	2.33
									19.772	133.655	19.823	129.336	19.858	139.063				20.609	10.8991	20.514	9.21056	20.815	16.8623				2.292	9.04493	2.334	9.35235	2.349	9.48962				2.311	18.3169	2.304	18.3768	2.308	18.4215				2.313	17.3829	2.319	17.2332	2.334
									19.801	133.34	19.861	129.396	19.898	139.216				20.65	10.9129	20.544	9.19951	20.856	16.8455				2.296	9.05831	2.337	9.36544	2.353	9.50282				2.314	18.3374	2.308	18.3976	2.312	18.4428				2.317	17.4056	2.323	17.2549	2.338
									19.844	133.761	19.898	129.454	19.925	138.881				20.676	10.8637	20.583	9.17901	20.891	16.8179				2.299	9.07162	2.341	9.37849	2.357	9.5159				2.318	18.358	2.311	18.4184	2.316	18.464				2.32	17.4281	2.327	17.2767	2.342
									19.876	133.611	19.926	129.103	19.967	139.25				20.717	10.8846	20.623	9.17897	20.92	16.7484				2.303	9.08488	2.345	9.39149	2.36	9.52891				2.322	18.3786	2.315	18.439	2.319	18.4852				2.324	17.4504	2.33	17.2986	2.345
									19.909	133.513	19.965	129.392	20.001	139.068				20.75	10.8047	20.648	9.12994	20.963	15.5658				2.307	9.09809	2.349	9.40447	2.364	9.5419				2.326	18.3992	2.319	18.4597	2.323	18.5065				2.328	17.4725	2.334	17.3204	2.349
									19.942	133.604	20	129.355	20.034	138.907				20.784	10.7799	20.689	9.16199	20.996	15.5821				2.31	9.1113	2.353	9.41742	2.368	9.55498				2.33	18.4198	2.322	18.4803	2.327	18.5277				2.332	17.4944	2.338	17.3423	2.353
									19.981	133.767	20.034	129.121	20.067	138.969				20.815	10.7847	20.721	9.1104	21.031	15.6338				2.314	9.12456	2.356	9.43034	2.372	9.56814				2.333	18.4404	2.326	18.5009	2.331	18.5488				2.335	17.5161	2.341	17.3641	2.357
									20.02	133.882	20.07	129.303	20.104	139.028				20.855	10.801	20.756	8.85184	21.064	15.6766				2.318	9.13789	2.36	9.44327	2.376	9.58139				2.337	18.461	2.33	18.5215	2.334	18.57				2.339	17.5376	2.345	17.3858	2.36
									20.048	133.55	20.108	129.212	20.145	139.131				20.893	10.8087	20.788	8.87549	21.1	15.6913				2.322	9.15131	2.364	9.45624	2.38	9.59472				2.341	18.4816	2.334	18.5421	2.338	18.5911				2.343	17.5592	2.349	17.4076	2.364
									20.088	133.845	20.145	129.262	20.172	138.806				20.919	10.7972	20.826	8.89702	21.132	15.713				2.325	9.16482	2.368	9.46925	2.383	9.60812				2.344	18.5023	2.337	18.5628	2.342	18.6122				2.347	17.5809	2.353	17.4293	2.368
									20.121	133.775	20.173	128.975	20.213	139.071				20.959	10.8441	20.864	8.92757	21.159	15.7126				2.329	9.1784	2.372	9.48228	2.387	9.62159				2.348	18.5229	2.341	18.5836	2.346	18.6333				2.35	17.6028	2.357	17.4511	2.372
									20.155	133.659	20.212	129.244	20.245	138.959				20.994	10.8507	20.888	8.92306	21.2	15.7718				2.333	9.19202	2.375	9.49529	2.391	9.63509				2.352	18.5434	2.345	18.6044	2.349	18.6543				2.354	17.6248	2.36	17.4729	2.376
									20.189	133.815	20.25	129.325	20.278	138.775				21.026	10.829	20.93	8.99616	21.239	15.7803				2.336	9.20568	2.379	9.50825	2.395	9.64859				2.356	18.5639	2.349	18.6254	2.353	18.6752				2.358	17.6471	2.364	17.4947	2.38
									20.225	133.859	20.284	128.987	20.313	138.941				21.062	10.8478	20.963	9.03606	21.271	15.7345				2.34	9.21934	2.383	9.52115	2.399	9.66209				2.359	18.5844	2.352	18.6463	2.357	18.696				2.362	17.6695	2.368	17.5163	2.383
									20.263	133.917	20.32	129.172	20.35	138.968				21.098	10.8216	20.993	9.05366	21.305	15.737				2.344	9.23294	2.387	9.53399	2.403	9.67556				2.363	18.6048	2.356	18.6672	2.361	18.7167				2.365	17.692	2.372	17.5379	2.387
									20.292	133.715	20.357	128.862	20.388	138.954				21.136	10.7897	21.027	9.11711	21.342	15.7228				2.348	9.24641	2.39	9.5468	2.406	9.68901				2.367	18.6252	2.36	18.6881	2.364	18.7371				2.369	17.7146	2.375	17.5595	2.391
									20.333	134.031	20.394	128.771	20.415	138.655				21.165	10.723	21.063	9.13365	21.378	15.7328				2.351	9.25975	2.394	9.55958	2.41	9.70242				2.371	18.6457	2.364	18.709	2.368	18.7575				2.373	17.7373	2.379	17.5811	2.395
									20.369	133.999	20.424	128.457	20.455	138.92				21.209	10.7148	21.099	9.19267	21.407	15.7074				2.355	9.27294	2.398	9.57232	2.414	9.71575				2.375	18.6663	2.367	18.7297	2.372	18.7776				2.377	17.76	2.383	17.6028	2.398
									20.4	133.761	20.466	128.642	20.49	138.935				21.244	10.6402	21.126	9.21909	21.447	15.7528				2.359	9.28603	2.402	9.58503	2.418	9.729				2.378	18.6869	2.371	18.7504	2.375	18.7975				2.381	17.7826	2.387	17.6245	2.402
									20.437	134.026	20.504	128.481	20.522	138.649				21.274	10.5111	21.166	9.30888	21.483	15.7559				2.362	9.29907	2.406	9.59769	2.422	9.74217				2.382	18.7075	2.375	18.771	2.379	18.8171				2.384	17.8053	2.39	17.6463	2.406
									20.471	133.975	20.536	127.931	20.56	138.889				21.311	10.4289	21.199	9.34918	21.514	15.7178				2.366	9.31216	2.409	9.61035	2.425	9.75527				2.386	18.728	2.379	18.7914	2.383	18.8365				2.388	17.8279	2.394	17.6681	2.41
									20.509	134.046	20.581	124.262	20.593	138.745				21.349	10.2417	21.229	9.37232	21.55	15.7487				2.37	9.32534	2.413	9.623	2.429	9.76832				2.389	18.7484	2.382	18.8118	2.387	18.8557				2.392	17.8504	2.398	17.69	2.414
									20.539	133.915	20.611	120.58	20.629	138.741				21.388	10.1434	21.263	9.43313	21.587	15.7417				2.374	9.33864	2.417	9.63562	2.433	9.78131				2.393	18.7687	2.386	18.8321	2.391	18.8748				2.395	17.8729	2.402	17.7119	2.417
									20.58	134.155	20.651	119.704	20.66	138.6				21.417	10.119	21.297	9.47467	21.624	15.7468				2.377	9.35207	2.421	9.6482	2.437	9.79426				2.397	18.7889	2.39	18.8524	2.394	18.8939				2.399	17.8954	2.405	17.7337	2.421
									20.615	134.159	20.687	119.984	20.7	138.713				21.458	10.1219	21.335	9.53282	21.652	15.7128				2.381	9.36556	2.425	9.66075	2.441	9.80722				2.401	18.809	2.393	18.8727	2.398	18.9131				2.403	17.9178	2.409	17.7554	2.425
									20.645	133.88	20.717	120.069	20.735	138.684				21.492	10.1315	21.362	9.56781	21.692	15.7243				2.385	9.37906	2.428	9.67325	2.444	9.82021				2.405	18.8292	2.397	18.893	2.402	18.9325				2.407	17.9401	2.413	17.7771	2.429
									20.681	134.112	20.756	120.145	20.764	138.246				21.52	10.1048	21.402	9.62453	21.729	15.7178				2.388	9.39253	2.432	9.68571	2.448	9.83326				2.408	18.8494	2.401	18.9134	2.406	18.9521				2.411	17.9623	2.417	17.7986	2.432
									20.717	134.115	20.792	120.307	20.802	138.427				21.56	10.1463	21.434	9.67052	21.776	14.8546				2.392	9.40594	2.436	9.69815	2.452	9.84638				2.412	18.8696	2.405	18.9338	2.409	18.9718				2.414	17.9844	2.42	17.8202	2.436
									20.755	134.07	20.822	120.119	20.837	138.345				21.596	10.1612	21.462	9.68243	21.812	14.96				2.396	9.41928	2.44	9.71058	2.456	9.85955				2.416	18.8898	2.408	18.9543	2.413	18.9917				2.418	18.0064	2.424	17.8416	2.44
									20.786	133.928	20.865	120.509	20.872	138.227				21.632	10.1655	21.499	9.74992	21.847	14.9489				2.4	9.43256	2.444	9.72297	2.46	9.87271				2.419	18.91	2.412	18.9748	2.417	19.0117				2.422	18.0283	2.428	17.8629	2.444
									20.825	134.035	20.9	120.306	20.905	138.197				21.662	10.1639	21.536	9.7577	21.882	14.9704				2.403	9.44576	2.447	9.73527	2.464	9.88587				2.423	18.9302	2.416	18.9952	2.42	19.0318				2.425	18.0503	2.432	17.8842	2.448
									20.859	133.955	20.936	120.242	20.942	138.154				21.7	10.1698	21.571	9.78785	21.91	14.9559				2.407	9.45888	2.451	9.7475	2.467	9.899				2.427	18.9503	2.42	19.0156	2.424	19.0521				2.429	18.0723	2.435	17.9053	2.451
									20.889	133.709	20.968	120.158	20.978	138.18				21.737	10.192	21.599	9.83908	21.95	14.9885				2.411	9.4719	2.455	9.75968	2.471	9.91207				2.431	18.9704	2.423	19.036	2.428	19.0725				2.433	18.0943	2.439	17.9265	2.455
									20.928	134.027	21.008	120.213	21.006	137.781				21.765	10.146	21.637	9.87593	22.008	13.9165				2.414	9.48483	2.459	9.77182	2.475	9.92502				2.434	18.9904	2.427	19.0562	2.432	19.0929				2.437	18.1164	2.443	17.9476	2.459
									20.964	133.981	21.048	120.281	21.045	138.065				21.808	10.171	21.671	9.90438	22.039	13.6526				2.418	9.49767	2.463	9.78392	2.479	9.93785				2.438	19.0104	2.431	19.0764	2.435	19.1134				2.441	18.1386	2.447	17.9686	2.463
									20.999	133.813	21.079	119.905	21.082	138.009				21.844	10.1241	21.7	9.89731	22.076	13.7827				2.422	9.51045	2.466	9.79598	2.483	9.95059				2.442	19.0303	2.435	19.0964	2.439	19.1339				2.444	18.1609	2.451	17.9895	2.467
									21.031	133.74	21.123	120.194	21.115	137.666				21.877	10.0315	21.739	9.93555	22.108	13.8429				2.426	9.52323	2.47	9.80806	2.487	9.96328				2.446	19.0501	2.438	19.1163	2.443	19.1545				2.448	18.1833	2.454	18.0102	2.47
									21.069	133.819	21.158	119.979	21.149	137.686				21.912	10.0577	21.773	9.93462	22.141	13.9109				2.429	9.53604	2.474	9.8202	2.49	9.97596				2.45	19.0698	2.442	19.1362	2.447	19.175				2.452	18.2058	2.458	18.0308	2.474
									21.107	133.918	21.194	119.778	21.184	137.511				21.951	10.0657	21.806	9.93241	22.17	13.9598				2.433	9.54892	2.478	9.83241	2.494	9.98867				2.453	19.0895	2.446	19.1559	2.45	19.1956				2.456	18.2283	2.462	18.0513	2.478
									21.137	133.534	21.227	119.782	21.221	137.549				21.989	10.0961	21.836	9.96535	22.209	14.0257				2.437	9.56186	2.481	9.84466	2.498	10.0014				2.457	19.109	2.45	19.1757	2.454	19.216				2.459	18.2508	2.466	18.0715	2.482
									21.178	133.8	21.267	119.781	21.25	137.082				22.017	10.0813	21.876	9.96343	22.247	14.0673				2.44	9.57484	2.485	9.85692	2.502	10.014				2.461	19.1285	2.453	19.1954	2.458	19.2364				2.463	18.2734	2.469	18.0915	2.485
									21.212	133.643	21.308	119.774	21.292	137.322				22.057	10.1356	21.912	9.98316	22.273	14.0458				2.444	9.58785	2.489	9.86917	2.506	10.0265				2.464	19.1478	2.457	19.2151	2.462	19.2566				2.467	18.2959	2.473	18.1114	2.489
									21.247	133.443	21.339	119.404	21.327	137.029				22.093	10.1557	21.939	9.9715	22.313	14.0916				2.448	9.60085	2.493	9.88138	2.509	10.0389				2.468	19.1671	2.461	19.2347	2.465	19.2767				2.47	18.3183	2.477	18.1313	2.493
									21.283	133.539	21.381	119.523	21.357	136.518				22.125	10.1372	21.994	9.35112	22.347	14.0821				2.452	9.61382	2.497	9.89358	2.513	10.0512				2.472	19.1865	2.464	19.2543	2.469	19.2966				2.474	18.3407	2.481	18.1512	2.497
									21.321	133.424	21.418	119.371	21.393	136.48				22.163	10.1779	22.026	9.46594	22.384	14.0414				2.455	9.62676	2.5	9.90581	2.517	10.0635				2.476	19.206	2.468	19.2738	2.473	19.3165				2.478	18.3629	2.484	18.171	2.501
									21.36	133.444	21.453	118.996	21.422	132.857				22.199	10.1858	22.058	9.50561	22.415	14.0516				2.459	9.63962	2.504	9.91811	2.521	10.0758				2.48	19.2257	2.472	19.2933	2.477	19.3362				2.482	18.3849	2.488	18.1909	2.504
									21.39	132.97	21.492	119.074	21.457	132.382				22.236	10.2173	22.091	9.57772	22.452	14.0506				2.463	9.65242	2.508	9.93044	2.525	10.0881				2.483	19.2454	2.476	19.3128	2.48	19.356				2.486	18.4069	2.492	18.2108	2.508
									21.431	132.82	21.533	118.834	21.483	132.087				22.264	10.2136	22.128	9.60993	22.489	14.0694				2.466	9.66518	2.512	9.94277	2.528	10.1005				2.487	19.2654	2.479	19.3322	2.484	19.3757				2.489	18.4288	2.496	18.2309	2.512
									21.469	132.591	21.571	118.596	21.518	132.234				22.306	10.2503	22.164	9.66631	22.518	14.0464				2.47	9.67791	2.515	9.95506	2.532	10.1128				2.491	19.2854	2.483	19.3516	2.488	19.3954				2.493	18.4506	2.499	18.2511	2.516
									21.504	132.14	21.604	118.289	21.552	132.267				22.345	10.2696	22.189	9.67352	22.561	14.0728				2.474	9.6906	2.519	9.96732	2.536	10.125				2.495	19.3055	2.487	19.3711	2.491	19.4151				2.497	18.4723	2.503	18.2715	2.52
									21.562	128.48	21.647	118.317	21.59	128.604				22.374	10.2363	22.23	9.7479	22.592	13.9897				2.478	9.70325	2.523	9.97957	2.54	10.1372				2.498	19.3256	2.491	19.3905	2.495	19.4348				2.501	18.494	2.507	18.2922	2.523
									21.604	127.153	21.686	118.146	21.63	128.18				22.414	10.2966	22.265	9.80239	22.628	13.9402				2.481	9.7159	2.527	9.99181	2.544	10.1494				2.502	19.3458	2.494	19.41	2.499	19.4546				2.504	18.5157	2.511	18.3131	2.527
									21.645	126.883	21.721	117.732	21.661	128.123				22.448	10.2694	22.298	9.822	22.659	13.9416				2.485	9.72859	2.531	10.004	2.547	10.1615				2.506	19.3659	2.498	19.4296	2.503	19.4744				2.508	18.5374	2.514	18.3341	2.531
									21.675	126.512	21.76	117.759	21.694	128.392				22.486	10.279	22.333	9.89491	22.712	12.7335				2.489	9.74129	2.534	10.0162	2.551	10.1735				2.509	19.3858	2.502	19.4492	2.506	19.4942				2.512	18.559	2.518	18.3553	2.535
									21.716	126.739	21.798	117.508	21.722	128.275				22.515	10.282	22.368	9.93428	22.749	12.83				2.492	9.75399	2.538	10.0284	2.555	10.1854				2.513	19.4057	2.506	19.4689	2.51	19.5139				2.516	18.5807	2.522	18.3766	2.539
									21.755	126.823	21.838	117.34	21.759	128.52				22.557	10.2935	22.403	10.0129	22.776	12.8541				2.496	9.7667	2.542	10.0407	2.559	10.1973				2.517	19.4253	2.509	19.4886	2.514	19.5335				2.519	18.6022	2.526	18.3978	2.542
									21.787	126.431	21.873	117.056	21.796	128.698				22.595	10.3014	22.43	10.0439	22.817	12.9278				2.5	9.77941	2.546	10.0529	2.563	10.209				2.521	19.4447	2.513	19.5082	2.518	19.553				2.523	18.6237	2.529	18.419	2.546
									21.826	126.711	21.916	116.771	21.822	128.367				22.623	10.2687	22.47	10.152	22.848	12.9659				2.504	9.79213	2.55	10.0651	2.566	10.2207				2.524	19.4639	2.517	19.5277	2.521	19.5723				2.527	18.6451	2.533	18.4402	2.55
									21.861	126.557	21.957	116.559	21.862	128.691				22.668	9.8986	22.507	10.21	22.879	12.9857				2.507	9.80485	2.553	10.0771	2.57	10.2325				2.528	19.4826	2.521	19.547	2.525	19.5915				2.531	18.6663	2.537	18.4612	2.554
									21.899	126.677	21.989	115.996	21.893	128.331				22.703	9.89177	22.535	10.2189	22.913	13.0386				2.511	9.81752	2.557	10.0889	2.574	10.2443				2.532	19.501	2.524	19.5662	2.529	19.6105				2.534	18.6874	2.541	18.4821	2.557
									21.93	126.536	22.033	115.879	21.929	128.078				22.749	8.53639	22.571	10.2996	22.949	13.0686				2.515	9.8301	2.561	10.1006	2.578	10.2561				2.536	19.5191	2.528	19.5852	2.533	19.6294				2.538	18.7084	2.544	18.5029	2.561
									21.973	126.815	22.078	114.894	21.961	127.894				22.78	8.57173	22.605	10.36	22.988	13.1022				2.518	9.84256	2.565	10.1121	2.582	10.268				2.539	19.537	2.532	19.6039	2.536	19.6481				2.542	18.7293	2.548	18.5236	2.565
									22.011	126.814	22.118	114.106	22.014	125.485				22.82	8.60591	22.644	10.4298	23.015	13.1111				2.522	9.85493	2.569	10.1235	2.585	10.2798				2.543	19.5548	2.535	19.6225	2.54	19.6667				2.546	18.7502	2.552	18.5441	2.569
									22.041	126.473	22.163	112.817	22.047	121.825				22.857	8.67	22.671	10.4626	23.054	13.1511				2.526	9.86727	2.572	10.1349	2.589	10.2918				2.547	19.5726	2.539	19.6408	2.544	19.6853				2.549	18.771	2.556	18.5645	2.572
									22.082	126.866	22.208	111.833	22.084	121.404				22.885	8.69031	22.711	10.5305	23.089	13.169				2.529	9.87956	2.576	10.1461	2.593	10.3038				2.551	19.5905	2.543	19.6591	2.548	19.7037				2.553	18.7918	2.56	18.5847	2.576
									22.118	126.73	22.251	111.414	22.113	121.508				22.927	8.76609	22.746	10.5638	23.131	12.7959				2.533	9.89184	2.58	10.1574	2.597	10.3158				2.554	19.6085	2.547	19.6771	2.551	19.7222				2.557	18.8126	2.563	18.6047	2.58
									22.156	126.693	22.285	110.603	22.148	122.053				22.961	8.79405	22.776	10.5874	23.168	12.8653				2.537	9.90417	2.584	10.1687	2.601	10.3278				2.558	19.6267	2.55	19.695	2.555	19.7407				2.561	18.8335	2.567	18.6244	2.584
									22.19	126.667	22.332	110.51	22.182	122.527				22.993	8.81356	22.816	10.6978	23.204	12.8753				2.541	9.91655	2.587	10.18	2.605	10.3398				2.562	19.6451	2.554	19.7128	2.559	19.7592				2.564	18.8546	2.571	18.644	2.588
									22.228	126.666	22.391	106.799	22.209	122.527				23.028	8.86673	22.848	10.7338	23.237	12.8767				2.544	9.92898	2.591	10.1915	2.608	10.3518				2.566	19.6637	2.558	19.7306	2.563	19.7779				2.568	18.8757	2.575	18.6634	2.592
									22.268	126.815	22.428	103.071	22.247	123.042				23.065	8.87202	22.884	10.7889	23.267	12.895				2.548	9.94143	2.595	10.203	2.612	10.3638				2.569	19.6825	2.562	19.7482	2.566	19.7967				2.572	18.8969	2.578	18.6827	2.595
									22.299	126.452	22.468	99.4122	22.281	122.915				23.105	8.89977	22.913	10.8288	23.306	12.929				2.552	9.95388	2.599	10.2148	2.616	10.3758				2.573	19.7014	2.565	19.766	2.57	19.8156				2.576	18.9181	2.582	18.7019	2.599
									22.342	126.76	22.498	98.9114	22.317	122.483				23.134	8.88993	22.952	10.92	23.341	12.9643				2.555	9.9663	2.603	10.2267	2.62	10.3877				2.577	19.7203	2.569	19.7838	2.574	19.8346				2.579	18.9393	2.586	18.7211	2.603
									22.379	126.586	22.538	99.1609	22.353	122.235				23.174	8.9675	22.989	11.0002	23.369	12.9612				2.559	9.97866	2.606	10.2388	2.624	10.3996				2.581	19.7391	2.573	19.8017	2.578	19.8536				2.583	18.9605	2.59	18.7403	2.607
									22.413	126.366	22.576	99.1799	22.395	121.818				23.208	9.00345	23.018	11.0152	23.407	13.0171				2.563	9.99096	2.61	10.2508	2.627	10.4115				2.584	19.7577	2.577	19.8196	2.581	19.8726				2.587	18.9815	2.593	18.7596	2.61
									22.45	126.497	22.609	98.8991	22.436	121.435				23.237	9.00829	23.057	11.1053	23.44	13.0401				2.567	10.0032	2.614	10.2629	2.631	10.4233				2.588	19.7762	2.58	19.8375	2.585	19.8916				2.591	19.0026	2.597	18.779	2.614
									22.489	126.484	22.65	99.0412	22.466	120.797				23.275	9.07206	23.09	11.1307	23.476	13.0728				2.57	10.0154	2.618	10.2748	2.635	10.4351				2.592	19.7946	2.584	19.8554	2.589	19.9106				2.594	19.0236	2.601	18.7985	2.618
									22.53	126.498	22.691	98.6406	22.51	120.811				23.313	9.10584	23.123	11.1706	23.507	13.1099				2.574	10.0274	2.621	10.2866	2.639	10.4469				2.596	19.8128	2.588	19.8731	2.593	19.9296				2.598	19.0446	2.605	18.818	2.622
									22.562	126.04	22.731	98.2659	22.55	120.36				23.348	9.14995	23.156	11.2298	23.545	13.1415				2.578	10.0394	2.625	10.2983	2.643	10.4587				2.599	19.8309	2.592	19.8906	2.596	19.9485				2.602	19.0656	2.608	18.8377	2.626
									22.605	126.094	22.767	97.5668	22.6	117.854				23.378	9.18607	23.193	11.2852	23.582	13.1875				2.582	10.0513	2.629	10.31	2.646	10.4704				2.603	19.849	2.595	19.9081	2.6	19.9675				2.606	19.0866	2.612	18.8574	2.629
									22.643	126.004	22.812	96.9427	22.645	117.23				23.417	9.24754	23.232	11.3387	23.607	13.1786				2.585	10.0632	2.633	10.3217	2.65	10.4821				2.607	19.8672	2.599	19.9255	2.604	19.9865				2.609	19.1076	2.616	18.8772	2.633
									22.676	125.658	22.854	96.4746	22.686	116.72				23.452	9.30958	23.258	11.3441	23.649	13.2316				2.589	10.075	2.637	10.3334	2.654	10.4937				2.611	19.8854	2.603	19.9429	2.607	20.0054				2.613	19.1287	2.62	18.8971	2.637
									22.716	125.858	22.886	95.6976	22.727	116.414				23.479	9.31724	23.299	11.4146	23.686	13.2547				2.593	10.0868	2.641	10.3452	2.658	10.5052				2.614	19.9036	2.606	19.9604	2.611	20.0243				2.617	19.1499	2.624	18.9171	2.641
									22.755	125.702	22.927	95.6802	22.76	116.019				23.52	9.40427	23.332	11.449	23.717	13.2386				2.596	10.0985	2.644	10.357	2.662	10.5167				2.618	19.9218	2.61	19.9778	2.615	20.0432				2.621	19.1711	2.627	18.9372	2.645
									22.794	125.629	22.967	95.3309	22.806	116.139				23.558	9.38472	23.364	11.4625	23.752	13.2713				2.6	10.1101	2.648	10.3689	2.665	10.5282				2.622	19.9401	2.614	19.9954	2.619	20.0621				2.624	19.1923	2.631	18.9572	2.648
									22.825	125.392	23.007	94.9209	22.848	115.897				23.598	8.91546	23.399	11.5289	23.787	13.2494				2.604	10.1217	2.652	10.3807	2.669	10.5397				2.626	19.9584	2.618	20.0131	2.622	20.081				2.628	19.2135	2.635	18.9773	2.652
[truncated: 3,786 more rows]
[truncated: 3 more columns]

## Sheet: Supplementary Figure 2
Supplementary Figure 2
[truncated: 14 more rows]

[truncated: 15 more sheets: Supplementary Figure 4, Supplementary Figure 5, Supplementary Figure 6, Supplementary Figure 7, Supplementary Figure 9, Supplementary Figure 10b,e, Supplementary Figure 11, Supplementary Figure 15b,e, Supplementary Figure 17, Supplementary Figure 20, Supplementary Figure 25, Supplementary Figure 26, Supplementary Figure 28c, Supplementary Figure 29c, Supplementary Figure 30]
